# Supplementary material for: How can we realise the full potential of health systems for nutrition?
Source: BMJ. 2020 Jan 26;368:l6911. doi: 10.1136/bmj.l6911 (PMC7461910; doi:10.1136/bmj.l6911)
Supplement: Supplementary file 2 — Data used for the analyses [file heir51691.ww2.xlsx]

## Sheet: Indicator Definitions
Defintion of indicators
Variable name	Indicator name	Numerator	Denominator
anc1	Antenatal care (at least one visit by skilled provider)	Number of women ages 15–49 who were attended at least once during the pregnancy that led to their last birth in the 2 years preceding the survey by any provider	Total number of women ages 15–49 with a live birth in the X years preceding the survey (X= 2 for MICS; 3 for DHS)
anc4	Antenatal care (four or more visits)	Number of women ages 15–49 who were attended four or more times during the pregnancy that led to their last birth in the X years preceding the survey by any provider	Total number of women ages 15–49 with a live birth in the X years preceding the survey (X= 2 for MICS; 3 for DHS)
anciron	Iron supplementation during pregnancy (Received Any)	Number of women age 15-49 with a live birth in the 2 years before the survey who report being given or buying iron	Total number of women age 15-49 with a live birth in the 5 years before the survey
ironpreg	Iron supplementation during pregnancy (took 90+days)	Number of pregnant women who received the recommended number of iron/folic acid tablets (at least 90) during last pregnancy	Total number of interviewed women who had one or more live births in the X years preceding the survey (X= 2 for MICS; 5 for DHS)
ideliv	Facility delivery	Number of interviewed women who had one or more live births in a public or private health facility in the X years preceding the survey	Total number of interviewed women who had one or more live births in the X years preceding the survey (X= 2 for MICS; 5 for DHS)
bfearly	Early initiation of BF	Number of women with a live birth in the 2 years prior to the survey who put the newborn infant to the breast within one hour of birth	Total number of women with a live birth in the 2 years prior to the survey
pncbaby	Postnatal care for all babies	Number of last live births in the 2 years who received a health check while in facility or at home following delivery, or a postnatal care visit within 2 days after delivery	Total number of last live birth the 2 years prior to the survey (regardless of place of delivery)
bfco	BF counseling OR observation	Number of women age 15-49 with a live birth in the 2 years before the survey who were observed OR counseling about breastfeeding by a health provider in the first 2 days after delivery	Total number of women age 15-49 with a live birth in the 2 years before the survey
vita	Vitamin A supplementation for children	Number of children age 6-59 months who received vitamin A in the past 6 months	Total number of children ages 6-59 months
ors	ORS	Number of children ages 0–59 months with diarrhoea in the two weeks prior to the survey receiving oral rehydration salts	Total number of children ages 0–59 months with diarrhoea in the two weeks prior to the survey
zincd	Zinc treatment for diarrhoea	Number of children ages 0–59 months with diarrhoea in the two weeks prior to the survey receiving zinc	Total number of children ages 0–59 months with diarrhoea in the two weeks prior to the survey

## Sheet: 2013-18 Pooled
CURRENT COVERAGE: Pooled estimates include all countries with at least one available survey in the 2013-2018 period; if more than one survey available for a country then the most recent was used.
Set	Indicator number	Indicator	Income Group	n (countries)	Level number	Level	Mean
1	3	ironpreg	All countries	27	1	national	34.8077
1	4	anc4	All countries	27	1	national	65.1251
1	3	ironpreg	All countries	27	2	rural	31.1166
1	3	ironpreg	All countries	27	2	urban	39.8581
1	4	anc4	All countries	27	2	rural	60.3464
1	4	anc4	All countries	27	2	urban	74.3423
1	3	ironpreg	All countries	27	3	Region - highest coverage	52.1507
1	3	ironpreg	All countries	27	3	Region - lowest coverage	16.0325
1	4	anc4	All countries	27	3	Region - highest coverage	80.2613
1	4	anc4	All countries	27	3	Region - lowest coverage	45.9319
1	3	ironpreg	Low income	10	1	national	30.3226
1	4	anc4	Low income	10	1	national	50.8743
1	3	ironpreg	Low income	10	2	rural	28.979
1	3	ironpreg	Low income	10	2	urban	33.5823
1	4	anc4	Low income	10	2	rural	47.2563
1	4	anc4	Low income	10	2	urban	61.7286
1	3	ironpreg	Low income	10	3	Region - highest coverage	44.3963
1	3	ironpreg	Low income	10	3	Region - lowest coverage	14.3525
1	4	anc4	Low income	10	3	Region - highest coverage	67.9474
1	4	anc4	Low income	10	3	Region - lowest coverage	32.8576
1	3	ironpreg	Lower-middle income	12	1	national	36.1372
1	4	anc4	Lower-middle income	12	1	national	69.0091
1	3	ironpreg	Lower-middle income	12	2	rural	32.0422
1	3	ironpreg	Lower-middle income	12	2	urban	43.513
1	4	anc4	Lower-middle income	12	2	rural	63.9206
1	4	anc4	Lower-middle income	12	2	urban	79.1192
1	3	ironpreg	Lower-middle income	12	3	Region - highest coverage	55.337
1	3	ironpreg	Lower-middle income	12	3	Region - lowest coverage	18.8443
1	4	anc4	Lower-middle income	12	3	Region - highest coverage	84.8974
1	4	anc4	Lower-middle income	12	3	Region - lowest coverage	48.8715
1	3	ironpreg	Upper-middle income	5	1	national	40.5872
1	4	anc4	Upper-middle income	5	1	national	84.305
1	3	ironpreg	Upper-middle income	5	2	rural	33.1704
1	3	ironpreg	Upper-middle income	5	2	urban	43.6382
1	4	anc4	Upper-middle income	5	2	rural	77.9485
1	4	anc4	Upper-middle income	5	2	urban	88.1053
1	3	ironpreg	Upper-middle income	5	3	Region - highest coverage	60.0125
1	3	ironpreg	Upper-middle income	5	3	Region - lowest coverage	12.6439
1	4	anc4	Upper-middle income	5	3	Region - highest coverage	93.7625
1	4	anc4	Upper-middle income	5	3	Region - lowest coverage	65.0255
2	5	bfearly	All countries	51	1	national	50.8359
2	6	ideliv	All countries	51	1	national	76.6477
2	5	bfearly	All countries	51	2	rural	52.0152
2	5	bfearly	All countries	51	2	urban	49.3776
2	6	ideliv	All countries	51	2	rural	70.1253
2	6	ideliv	All countries	51	2	urban	88.3972
2	5	bfearly	All countries	51	3	Region - highest coverage	69.8059
2	5	bfearly	All countries	51	3	Region - lowest coverage	33.4401
2	6	ideliv	All countries	51	3	Region - highest coverage	92.485
2	6	ideliv	All countries	51	3	Region - lowest coverage	57.1536
2	5	bfearly	Low income	16	1	national	50.9027
2	6	ideliv	Low income	16	1	national	70.1813
2	5	bfearly	Low income	16	2	rural	51.4423
2	5	bfearly	Low income	16	2	urban	48.4465
2	6	ideliv	Low income	16	2	rural	64.1216
2	6	ideliv	Low income	16	2	urban	87.4465
2	5	bfearly	Low income	16	3	Region - highest coverage	69.4871
2	5	bfearly	Low income	16	3	Region - lowest coverage	35.4859
2	6	ideliv	Low income	16	3	Region - highest coverage	90.0357
2	6	ideliv	Low income	16	3	Region - lowest coverage	48.9296
2	5	bfearly	Lower-middle income	23	1	national	47.8424
2	6	ideliv	Lower-middle income	23	1	national	73.5101
2	5	bfearly	Lower-middle income	23	2	rural	49.0939
2	5	bfearly	Lower-middle income	23	2	urban	46.5306
2	6	ideliv	Lower-middle income	23	2	rural	66.4448
2	6	ideliv	Lower-middle income	23	2	urban	86.0039
2	5	bfearly	Lower-middle income	23	3	Region - highest coverage	67.2277
2	5	bfearly	Lower-middle income	23	3	Region - lowest coverage	30.142
2	6	ideliv	Lower-middle income	23	3	Region - highest coverage	91.1015
2	6	ideliv	Lower-middle income	23	3	Region - lowest coverage	49.9174
2	5	bfearly	Upper-middle income	12	1	national	56.4842
2	6	ideliv	Upper-middle income	12	1	national	91.283
2	5	bfearly	Upper-middle income	12	2	rural	58.378
2	5	bfearly	Upper-middle income	12	2	urban	56.0756
2	6	ideliv	Upper-middle income	12	2	rural	85.1845
2	6	ideliv	Upper-middle income	12	2	urban	94.2517
2	5	bfearly	Upper-middle income	12	3	Region - highest coverage	75.1726
2	5	bfearly	Upper-middle income	12	3	Region - lowest coverage	37.0337
2	6	ideliv	Upper-middle income	12	3	Region - highest coverage	98.4024
2	6	ideliv	Upper-middle income	12	3	Region - lowest coverage	81.9885
3	7	bfco	All countries	12	1	national	74.4633
3	8	pncbaby	All countries	12	1	national	59.5004
3	7	bfco	All countries	8	2	rural	68.4697
3	7	bfco	All countries	8	2	urban	78.5129
3	8	pncbaby	All countries	8	2	rural	47.1716
3	8	pncbaby	All countries	8	2	urban	51.4843
3	7	bfco	All countries	8	3	Region - highest coverage	87.5863
3	7	bfco	All countries	8	3	Region - lowest coverage	53.1912
3	8	pncbaby	All countries	8	3	Region - highest coverage	58.614
3	8	pncbaby	All countries	8	3	Region - lowest coverage	37.9695
3	7	bfco	Low income	5	1	national	76.7614
3	8	pncbaby	Low income	5	1	national	48.8086
3	7	bfco	Low income	3	2	rural	71.2386
3	7	bfco	Low income	3	2	urban	86.3132
3	8	pncbaby	Low income	3	2	rural	24.0194
3	8	pncbaby	Low income	3	2	urban	27.3482
3	7	bfco	Low income	3	3	Region - highest coverage	90.7802
3	7	bfco	Low income	3	3	Region - lowest coverage	57.1086
3	8	pncbaby	Low income	3	3	Region - highest coverage	29.7231
3	8	pncbaby	Low income	3	3	Region - lowest coverage	20.2567
3	7	bfco	Lower-middle income	4	1	national	71.144
3	8	pncbaby	Lower-middle income	4	1	national	68.8753
3	7	bfco	Lower-middle income	2	2	rural	71.5161
3	7	bfco	Lower-middle income	2	2	urban	66.3289
3	8	pncbaby	Lower-middle income	2	2	rural	62.6934
3	8	pncbaby	Lower-middle income	2	2	urban	63.1781
3	7	bfco	Lower-middle income	2	3	Region - highest coverage	86.6035
3	7	bfco	Lower-middle income	2	3	Region - lowest coverage	48.0865
3	8	pncbaby	Lower-middle income	2	3	Region - highest coverage	77.9283
3	8	pncbaby	Lower-middle income	2	3	Region - lowest coverage	48.1348
3	7	bfco	Upper-middle income	3	1	national	75.0589
3	8	pncbaby	Upper-middle income	3	1	national	64.8202
3	7	bfco	Upper-middle income	3	2	rural	63.6698
3	7	bfco	Upper-middle income	3	2	urban	78.8354
3	8	pncbaby	Upper-middle income	3	2	rural	59.976
3	8	pncbaby	Upper-middle income	3	2	urban	67.8244
3	7	bfco	Upper-middle income	3	3	Region - highest coverage	85.0477
3	7	bfco	Upper-middle income	3	3	Region - lowest coverage	52.677
3	8	pncbaby	Upper-middle income	3	3	Region - highest coverage	74.6288
3	8	pncbaby	Upper-middle income	3	3	Region - lowest coverage	48.9055
4	9	vita	All countries	34	1	national	49.0221
4	9	vita	All countries	34	2	rural	49.3812
4	9	vita	All countries	34	2	urban	49.1245
4	9	vita	All countries	34	3	Region - highest coverage	62.4016
4	9	vita	All countries	34	3	Region - lowest coverage	35.2583
4	9	vita	Low income	12	1	national	58.5305
4	9	vita	Low income	12	2	rural	59.0115
4	9	vita	Low income	12	2	urban	57.2224
4	9	vita	Low income	12	3	Region - highest coverage	75.452
4	9	vita	Low income	12	3	Region - lowest coverage	41.509
4	9	vita	Lower-middle income	17	1	national	53.5334
4	9	vita	Lower-middle income	17	2	rural	53.1078
4	9	vita	Lower-middle income	17	2	urban	54.9469
4	9	vita	Lower-middle income	17	3	Region - highest coverage	64.8108
4	9	vita	Lower-middle income	17	3	Region - lowest coverage	39.862
4	9	vita	Upper-middle income	5	1	national	10.8636
4	9	vita	Upper-middle income	5	2	rural	13.5979
4	9	vita	Upper-middle income	5	2	urban	9.89374
4	9	vita	Upper-middle income	5	3	Region - highest coverage	22.8893
4	9	vita	Upper-middle income	5	3	Region - lowest coverage	4.60434
5	10	zincd	All countries	44	1	national	15.8306
5	11	ors	All countries	44	1	national	42.8828
5	10	zincd	All countries	44	2	rural	15.5941
5	10	zincd	All countries	44	2	urban	17.0305
5	11	ors	All countries	44	2	rural	40.6316
5	11	ors	All countries	44	2	urban	45.9471
5	10	zincd	All countries	41	3	Region - highest coverage	31.2574
5	10	zincd	All countries	41	3	Region - lowest coverage	8.45274
5	11	ors	All countries	41	3	Region - highest coverage	60.6729
5	11	ors	All countries	41	3	Region - lowest coverage	30.3806
5	10	zincd	Low income	15	1	national	19.557
5	11	ors	Low income	15	1	national	41.4353
5	10	zincd	Low income	15	2	rural	18.9266
5	10	zincd	Low income	15	2	urban	21.0764
5	11	ors	Low income	15	2	rural	40.4775
5	11	ors	Low income	15	2	urban	43.7832
5	10	zincd	Low income	15	3	Region - highest coverage	36.1009
5	10	zincd	Low income	15	3	Region - lowest coverage	12.7303
5	11	ors	Low income	15	3	Region - highest coverage	58.9108
5	11	ors	Low income	15	3	Region - lowest coverage	28.0682
5	10	zincd	Lower-middle income	20	1	national	16.3727
5	11	ors	Lower-middle income	20	1	national	43.7981
5	10	zincd	Lower-middle income	20	2	rural	15.3113
5	10	zincd	Lower-middle income	20	2	urban	18.1759
5	11	ors	Lower-middle income	20	2	rural	42.0152
5	11	ors	Lower-middle income	20	2	urban	46.7462
5	10	zincd	Lower-middle income	19	3	Region - highest coverage	32.2536
5	10	zincd	Lower-middle income	19	3	Region - lowest coverage	7.63458
5	11	ors	Lower-middle income	19	3	Region - highest coverage	60.6493
5	11	ors	Lower-middle income	19	3	Region - lowest coverage	32.341
5	10	zincd	Upper-middle income	9	1	national	8.41546
5	11	ors	Upper-middle income	9	1	national	43.2612
5	10	zincd	Upper-middle income	9	2	rural	10.6686
5	10	zincd	Upper-middle income	9	2	urban	7.74183
5	11	ors	Upper-middle income	9	2	rural	37.814
5	11	ors	Upper-middle income	9	2	urban	47.7776
5	10	zincd	Upper-middle income	7	3	Region - highest coverage	18.1748
5	10	zincd	Upper-middle income	7	3	Region - lowest coverage	1.50725
5	11	ors	Upper-middle income	7	3	Region - highest coverage	64.5128
5	11	ors	Upper-middle income	7	3	Region - lowest coverage	30.0148

## Sheet: 2013-18 Country
CURRENT COVERAGE: All countries with at least one available survey in the 2013-2018 period; all available estimates for the period are included
Set	Indicator number	Indicator	Income Group	Country	Year	National	Rural	Urban	Region (lowest Coverage)	Region (highest coverage)
1	3	ironpreg	Low income	Afghanistan	2015	6.78926	6.3528	8.23086	0	30.099
1	4	anc4	Low income	Afghanistan	2015	17.839	13.3421	32.7246	0	41.5543
1	3	ironpreg	Low income	Cambodia	2014	75.5462	75.1807	77.6708	38.5251	94.4031
1	4	anc4	Low income	Cambodia	2014	75.7261	74.0128	85.6174	36.2412	88.5199
1	3	ironpreg	Low income	Chad	2014	11.0429	9.06034	19.0072	0.218039	22.1212
1	4	anc4	Low income	Chad	2014	31.3394	26.6864	50.6281	11.1841	58.1973
1	3	ironpreg	Low income	Malawi	2015	33.427	32.1969	40.7688	31.4206	35.2933
1	4	anc4	Low income	Malawi	2015	49.5031	48.0663	58.5169	48.1803	50.7499
1	3	ironpreg	Low income	Rwanda	2014	3.44731	3.64028	2.49974	2.06341	6.62858
1	4	anc4	Low income	Rwanda	2014	44.319	44.302	44.4014	37.6164	51.872
1	3	ironpreg	Low income	Senegal	2015	46.6453	41.5027	54.9738	18.0135	76.8963
1	3	ironpreg	Low income	Senegal	2017	63.0706	55.8251	74.0051	26.541	84.9087
1	4	anc4	Low income	Senegal	2015	46.1448	39.7722	57.8776	28.4314	67.4877
1	4	anc4	Low income	Senegal	2017	55.9559	48.7623	67.9574	37.5137	72.563
1	3	ironpreg	Low income	Tajikistan	2017	2.19022	1.7549	3.74023	0.422084	5.12483
1	4	anc4	Low income	Tajikistan	2017	64.6201	60.8318	79.7703	41.4378	92.0104
1	3	ironpreg	Low income	Tanzania	2015	21.3953	19.904	24.8762	7.21284	33.2454
1	4	anc4	Low income	Tanzania	2015	49.2219	43.423	64.0704	20.253	76.3239
1	3	ironpreg	Low income	Zimbabwe	2015	39.6723	44.3722	30.0504	19.1084	55.243
1	4	anc4	Low income	Zimbabwe	2015	74.0744	73.3639	75.7216	67.7183	80.1957
1	3	ironpreg	Lower-middle income	Armenia	2015	4.52605	1.03192	7.02383	0	11.9688
1	4	anc4	Lower-middle income	Armenia	2015	96.4166	94.7091	97.5992	73.0446	100
1	3	ironpreg	Lower-middle income	Egypt	2014	36.0735	32.7598	43.1729	24.5255	47.7666
1	4	anc4	Lower-middle income	Egypt	2014	83.8276	81.909	88.1398	74.1832	91.6759
1	3	ironpreg	Lower-middle income	Ghana	2014	59.3625	52.9068	66.8792	31.9376	83.7045
1	4	anc4	Lower-middle income	Ghana	2014	86.206	81.76	91.4854	71.9622	92.9685
1	3	ironpreg	Lower-middle income	Guatemala	2014	29.3327	25.6143	35.4202	18.1129	41.5224
1	4	anc4	Lower-middle income	Guatemala	2014	85.8624	84.433	88.4079	84.261	89.3418
1	3	ironpreg	Lower-middle income	India	2015	38.7592	34.0036	50.0099	7.84803	85.7559
1	4	anc4	Lower-middle income	India	2015	50.6525	44.5758	66.0699	14.5221	91.4978
1	3	ironpreg	Lower-middle income	Kenya	2014	7.49709	6.1515	9.60606	1.19797	12.8617
1	4	anc4	Lower-middle income	Kenya	2014	55.7502	49.7621	66.2387	38.0597	70.9062
1	3	ironpreg	Lower-middle income	Lesotho	2014	51.4015	49.9802	54.8639	47.1175	58.617
1	4	anc4	Lower-middle income	Lesotho	2014	73.2757	71.4247	78.3392	66.7935	77.6779
1	3	ironpreg	Lower-middle income	Myanmar	2015	59.3263	54.2499	75.946	41.7422	85.3254
1	4	anc4	Lower-middle income	Myanmar	2015	59.5327	51.5302	84.2318	36.3445	83.4056
1	3	ironpreg	Lower-middle income	Nigeria	2013	20.5305	13.0199	34.1405	5.77919	42.0349
1	4	anc4	Lower-middle income	Nigeria	2013	51.0267	38.4636	74.4277	30.7576	87.0299
1	3	ironpreg	Lower-middle income	Pakistan	2017	29.4421	24.7553	38.7454	13.7453	52.0738
1	4	anc4	Lower-middle income	Pakistan	2017	52.2485	42.9868	71.0364	23.1967	80.6018
1	3	ironpreg	Lower-middle income	Philippines	2017	50.6216	48.3966	53.3349	10.9514	73.1569
1	4	anc4	Lower-middle income	Philippines	2017	86.2382	84.8221	87.9848	47.8181	94.0072
1	3	ironpreg	Lower-middle income	Senegal	2014	46.7729	41.6364	53.0126	23.1741	69.2556
1	4	anc4	Lower-middle income	Senegal	2014	47.0727	40.6703	55.4694	25.5146	59.6565
1	3	ironpreg	Upper-middle income	Albania	2017	18.5104	18.5966	18.4424	1.9311	36.5197
1	4	anc4	Upper-middle income	Albania	2017	78.9889	74.2444	82.6543	42.4978	93.5134
1	3	ironpreg	Upper-middle income	Angola	2015	32.0544	18.1341	39.838	1.35427	51.8924
1	4	anc4	Upper-middle income	Angola	2015	60.2034	39.6291	73.0395	30.845	83.13
1	3	ironpreg	Upper-middle income	Jordan	2017	48.9114	44.681	49.4471	31.6685	58.9842
1	4	anc4	Upper-middle income	Jordan	2017	92.3066	92.4605	92.2863	85.3087	95.2003
1	3	ironpreg	Upper-middle income	Peru	2014	47.8325	38.4357	51.5364	12.9793	74.2982
1	3	ironpreg	Upper-middle income	Peru	2015	55.6272	46.0047	58.927	15.2866	78.3679
1	4	anc4	Upper-middle income	Peru	2014	94.4904	90.673	96.0137	82.1874	99.1382
1	4	anc4	Upper-middle income	Peru	2015	95.5356	92.7357	96.5326	84.2886	97.8306
2	5	bfearly	Low income	Afghanistan	2015	40.8984	41.9291	37.6725	13.1286	86.7964
2	6	ideliv	Low income	Afghanistan	2015	48.3056	40.0776	76.2336	0.830237	83.0461
2	5	bfearly	Low income	Benin	2014	46.5736	46.707	46.3987	29.7711	60.5469
2	6	ideliv	Low income	Benin	2014	87.0185	82.6805	92.7078	62.0887	99.002
2	5	bfearly	Low income	Cambodia	2014	62.5575	64.514	50.5948	15.8654	84.6898
2	6	ideliv	Low income	Cambodia	2014	83.2328	81.0884	96.0168	46.2772	97.1353
2	5	bfearly	Low income	Chad	2014	23	23.2729	21.8823	13.2618	52.0325
2	6	ideliv	Low income	Chad	2014	21.8706	14.0391	54.0468	4.04621	68.7176
2	5	bfearly	Low income	Guinea-Bissau	2014	33.658	32.8255	35.0871	24.2368	51.5941
2	6	ideliv	Low income	Guinea-Bissau	2014	43.9743	28.0067	71.3851	24.5388	77.8742
2	5	bfearly	Low income	Malawi	2015	76.2769	78.3209	63.3121	71.5249	80.0988
2	6	ideliv	Low income	Malawi	2015	91.43	90.6702	96.3728	90.998	92.0326
2	5	bfearly	Low income	Mali	2015	53.2307	53.2193	53.2791	41.8202	60.5684
2	6	ideliv	Low income	Mali	2015	64.5699	57.3657	95.0295	30.4458	97.2637
2	5	bfearly	Low income	Nepal	2014	48.6903	49.2852	44.6389	29.5607	74.642
2	6	ideliv	Low income	Nepal	2014	55.1525	50.2857	88.2973	23.5867	74.9114
2	5	bfearly	Low income	Rwanda	2014	80.4725	80.9328	78.2769	74.2542	84.4196
2	6	ideliv	Low income	Rwanda	2014	90.6909	89.4569	96.7875	88.9244	94.2217
2	5	bfearly	Low income	Senegal	2015	30.5315	32.2403	27.1258	15.845	51.9881
2	5	bfearly	Low income	Senegal	2017	33.5653	34.4175	32.0436	15.5845	52.2065
2	6	ideliv	Low income	Senegal	2015	74.5049	64.9213	91.7202	44.7972	94.5123
2	6	ideliv	Low income	Senegal	2017	78.2245	69.1363	93.8496	48.2404	95.8152
2	5	bfearly	Low income	Sierra Leone	2017	55.6998	56.0456	55.0985	47.0443	70.7046
2	6	ideliv	Low income	Sierra Leone	2017	76.5568	73.5668	81.7566	64.8915	87.3919
2	5	bfearly	Low income	Tajikistan	2017	61.6168	61.2828	63.0222	53.9719	70.8597
2	6	ideliv	Low income	Tajikistan	2017	88.1589	86.6639	93.8264	76.0567	99.0732
2	5	bfearly	Low income	Tanzania	2015	51.1937	49.9955	54.3203	25.9776	79.9946
2	6	ideliv	Low income	Tanzania	2015	62.5835	53.7221	86.3859	40.3877	94.1954
2	5	bfearly	Low income	Zimbabwe	2014	58.8523	59.1031	58.2483	52.513	70.0029
2	5	bfearly	Low income	Zimbabwe	2015	57.6264	58.9861	54.1423	43.4146	80.6492
2	6	ideliv	Low income	Zimbabwe	2014	79.6361	74.2235	92.6738	71.0346	94.2709
2	6	ideliv	Low income	Zimbabwe	2015	76.9913	70.0402	92.0539	65.7294	91.1078
2	5	bfearly	Lower-middle income	Armenia	2015	40.8796	48.7409	35.3487	16.3425	74.4079
2	6	ideliv	Lower-middle income	Armenia	2015	99.8024	99.9483	99.6941	99.0153	100
2	5	bfearly	Lower-middle income	Bangladesh	2014	50.7985	52.7538	45.2527	39.1325	59.8621
2	6	ideliv	Lower-middle income	Bangladesh	2014	37.6254	30.7093	57.4402	22.7565	54.6956
2	5	bfearly	Lower-middle income	Cameroon	2014	31.1958	29.716	33.3503	13.156	48.6121
2	6	ideliv	Lower-middle income	Cameroon	2014	61.2612	45.4271	84.3142	25.1847	97.1508
2	5	bfearly	Lower-middle income	Congo Republic	2014	25.2739	21.214	27.8101	7.51378	34.1338
2	6	ideliv	Lower-middle income	Congo Republic	2014	91.4857	80.7957	98.1635	68.0587	98.8004
2	5	bfearly	Lower-middle income	Egypt	2014	27.0995	28.31	24.36	16.4302	36.033
2	6	ideliv	Lower-middle income	Egypt	2014	86.7192	83.5871	93.7123	75.9122	96.4191
2	5	bfearly	Lower-middle income	El Salvador	2014	42.0049	48.8288	36.9853	33.5133	50.4502
2	6	ideliv	Lower-middle income	El Salvador	2014	97.5389	95.6802	98.9062	95.3443	99.3932
2	5	bfearly	Lower-middle income	Eswatini	2014	48.3275	48.4597	47.9664	39.8149	56.7958
2	6	ideliv	Lower-middle income	Eswatini	2014	87.7267	85.8266	92.915	82.4849	90.5733
2	5	bfearly	Lower-middle income	Ghana	2014	55.6142	56.4749	54.5443	40.6251	65.1695
2	6	ideliv	Lower-middle income	Ghana	2014	73.0773	59.0143	90.2722	35.4275	92.5006
2	5	bfearly	Lower-middle income	Guatemala	2014	63.1335	68.3618	53.35	48.6807	75.6702
2	6	ideliv	Lower-middle income	Guatemala	2014	64.9998	54.8204	83.2487	37.4362	91.1248
2	5	bfearly	Lower-middle income	Guyana	2014	49.2132	51.2146	42.8424	29.8878	70.5297
2	6	ideliv	Lower-middle income	Guyana	2014	92.7317	90.8014	98.876	46.2985	99.0725
2	5	bfearly	Lower-middle income	India	2015	41.4984	40.9517	42.9434	25.4112	75.3885
2	6	ideliv	Lower-middle income	India	2015	78.9353	75.1198	88.719	32.8137	99.8932
2	5	bfearly	Lower-middle income	Kenya	2014	62.2139	63.1455	60.528	48.0772	80.8358
2	6	ideliv	Lower-middle income	Kenya	2014	61.4621	49.7616	82.3146	29.6592	90.349
2	5	bfearly	Lower-middle income	Kyrgyzstan	2014	82.4902	82.5155	82.4369	67.3204	92.2733
2	6	ideliv	Lower-middle income	Kyrgyzstan	2014	98.3445	97.8658	99.3548	96.4442	100
2	5	bfearly	Lower-middle income	Lesotho	2014	65.2939	65.8711	63.6603	58.6238	79.3993
2	6	ideliv	Lower-middle income	Lesotho	2014	76.5045	71.4343	88.9561	60.8297	83.7337
2	5	bfearly	Lower-middle income	Mauritania	2015	61.807	62.673	60.7486	31.766	72.4095
2	6	ideliv	Lower-middle income	Mauritania	2015	69.3467	50.0596	92.9179	33.1941	100
2	5	bfearly	Lower-middle income	Myanmar	2015	66.7642	65.7599	69.7606	36.9775	83.6347
2	6	ideliv	Lower-middle income	Myanmar	2015	37.0623	27.6086	70.1362	14.6985	65.4295
2	5	bfearly	Lower-middle income	Nigeria	2013	32.8366	32.388	33.9001	12.788	66.5779
2	6	ideliv	Lower-middle income	Nigeria	2013	37.5269	27.626	61.0001	9.22673	96.4773
2	5	bfearly	Lower-middle income	Pakistan	2017	19.5604	18.9601	20.7826	12.0454	59.5724
2	6	ideliv	Lower-middle income	Pakistan	2017	65.9009	58.9223	80.7714	34.5736	83.7447
2	5	bfearly	Lower-middle income	Philippines	2017	56.9041	57.9699	55.5791	35.5324	79.9917
2	6	ideliv	Lower-middle income	Philippines	2017	77.7498	72.1801	84.8056	28.4149	91.915
2	5	bfearly	Lower-middle income	Sao Tome and Principe	2014	38.2559	43.8468	35.3208	10.4088	64.061
2	6	ideliv	Lower-middle income	Sao Tome and Principe	2014	90.9803	85.0986	94.0681	76.7736	94.7013
2	5	bfearly	Lower-middle income	Senegal	2014	29.6594	28.1646	31.6325	7.77298	63.8122
2	6	ideliv	Lower-middle income	Senegal	2014	76.9094	65.1759	93.0207	40.0712	96.8847
2	5	bfearly	Lower-middle income	State of Palestine	2014	40.8351	44.9387	40.1193	24.7212	66.3961
2	6	ideliv	Lower-middle income	State of Palestine	2014	99.3134	99.3162	99.313	95.9671	100
2	5	bfearly	Lower-middle income	Sudan	2014	68.7165	67.9009	70.9821	36.7255	90.2209
2	6	ideliv	Lower-middle income	Sudan	2014	27.7286	21.4504	45.1709	7.51356	72.4751
2	5	bfearly	Upper-middle income	Albania	2017	56.5221	50.3034	61.2006	19.3147	86.1958
2	6	ideliv	Upper-middle income	Albania	2017	98.5854	98.3052	98.805	97.4663	100
2	5	bfearly	Upper-middle income	Angola	2015	48.3164	45.6337	50.0776	21.667	71.5257
2	6	ideliv	Upper-middle income	Angola	2015	45.6153	16.7698	64.5491	17.2559	85.4802
2	5	bfearly	Upper-middle income	Belize	2015	68.2541	67.1287	69.8585	50.2617	83.2834
2	6	ideliv	Upper-middle income	Belize	2015	96.4047	96.8051	95.834	92.5118	100
2	5	bfearly	Upper-middle income	Iraq	2018	32.3583	34.7907	31.2628	9.69052	59.7015
2	6	ideliv	Upper-middle income	Iraq	2018	86.5808	80.8509	89.1617	75.6905	98.1347
2	5	bfearly	Upper-middle income	Jordan	2017	67.0488	64.6216	67.3834	49.1621	75.352
2	6	ideliv	Upper-middle income	Jordan	2017	98.0623	99.3781	97.8913	96.8394	99.7828
2	5	bfearly	Upper-middle income	Kazakhstan	2015	83.2887	83.601	82.9749	70.0912	91.1128
2	6	ideliv	Upper-middle income	Kazakhstan	2015	99.3387	99.333	99.3444	97.4707	100
2	5	bfearly	Upper-middle income	Mexico	2015	51.0361	54.5579	49.8487	42.988	61.5648
2	6	ideliv	Upper-middle income	Mexico	2015	96.9464	92.5108	98.4419	91.7405	99.5089
2	5	bfearly	Upper-middle income	Peru	2014	54.1419	67.2078	48.9497	27.7493	80.9403
2	5	bfearly	Upper-middle income	Peru	2015	52.754	69.4041	46.5925	36.9224	83.0699
2	6	ideliv	Upper-middle income	Peru	2014	87.7733	69.071	95.6696	61.5808	99.4092
2	6	ideliv	Upper-middle income	Peru	2015	89.7239	71.3357	96.3975	62.9778	99.1399
2	5	bfearly	Upper-middle income	Serbia	2014	50.7597	48.9246	51.9978	41.5857	62.8296
2	6	ideliv	Upper-middle income	Serbia	2014	98.2831	99.001	97.7987	94.2722	100
2	5	bfearly	Upper-middle income	Thailand	2015	39.9372	42.2823	37.0187	27.9192	58.6117
2	6	ideliv	Upper-middle income	Thailand	2015	98.6206	99.4006	97.65	97.0242	99.3732
2	5	bfearly	Upper-middle income	Turkmenistan	2015	73.393	72.0799	75.7422	47.0531	87.8832
2	6	ideliv	Upper-middle income	Turkmenistan	2015	99.4616	99.4528	99.4775	99.0321	100
3	7	bfco	Low income	Malawi	2015	90.9716	90.0116	94.7369	89.7126	92.9418
3	8	pncbaby	Low income	Malawi	2015	0.637438	0.619791	0.748598	0.579745	0.796812
3	7	bfco	Low income	Senegal	2017	57.9417	NA	NA	NA	NA
3	8	pncbaby	Low income	Senegal	2017	79.3295	NA	NA	NA	NA
3	7	bfco	Low income	Tajikistan	2017	93.4096	NA	NA	NA	NA
3	8	pncbaby	Low income	Tajikistan	2017	89.8716	NA	NA	NA	NA
3	7	bfco	Low income	Tanzania	2015	52.765	40.7044	69.7409	12.6502	83.6685
3	8	pncbaby	Low income	Tanzania	2015	0.443083	0.371125	0.63209	0.167425	0.805401
3	7	bfco	Low income	Zimbabwe	2015	88.7192	82.9997	94.4619	68.9628	95.7302
3	8	pncbaby	Low income	Zimbabwe	2015	73.7612	71.0674	80.664	60.0229	87.5671
3	7	bfco	Lower-middle income	Armenia	2015	98.1884	98.3521	97.2977	92.263	99.5869
3	8	pncbaby	Lower-middle income	Armenia	2015	98.2131	98.5154	98.0004	93.8308	100
3	7	bfco	Lower-middle income	India	2015	42.1	44.68	35.36	3.91	73.62
3	8	pncbaby	Lower-middle income	India	2015	27.2789	26.8714	28.3558	2.43893	55.8566
3	7	bfco	Lower-middle income	Pakistan	2017	55.5363	NA	NA	NA	NA
3	8	pncbaby	Lower-middle income	Pakistan	2017	64.1914	NA	NA	NA	NA
3	7	bfco	Lower-middle income	Philippines	2017	88.7514	NA	NA	NA	NA
3	8	pncbaby	Lower-middle income	Philippines	2017	85.8179	NA	NA	NA	NA
3	7	bfco	Upper-middle income	Albania	2017	93.2038	90.4028	93.6231	73.5667	99.1277
3	8	pncbaby	Upper-middle income	Albania	2017	86.6877	84.3622	88.4372	68.6432	95.6485
3	7	bfco	Upper-middle income	Angola	2015	50.7739	26.3727	63.0741	23.4008	70.5524
3	8	pncbaby	Upper-middle income	Angola	2015	21.0531	10.2943	28.1162	4.73218	36.6604
3	7	bfco	Upper-middle income	Jordan	2017	81.1991	74.2339	79.8089	61.0635	85.463
3	8	pncbaby	Upper-middle income	Jordan	2017	86.72	85.2716	86.9197	73.3411	91.5774
4	9	vita	Low income	Afghanistan	2015	47.5061	47.4701	47.6261	8.63958	91.7185
4	9	vita	Low income	Benin	2014	23.8981	26.3982	20.6726	5.69297	53.1034
4	9	vita	Low income	Cambodia	2014	69.5805	70.6051	63.6507	46.0538	90.8313
4	9	vita	Low income	Chad	2014	44.1004	42.6575	50.1397	10.9467	71.325
4	9	vita	Low income	Malawi	2015	64.1198	64.9351	58.8008	62.9212	65.2307
4	9	vita	Low income	Rwanda	2014	86.4156	86.9275	83.8572	82.8281	89.7753
4	9	vita	Low income	Senegal	2015	88.3924	88.1828	88.7719	77.6907	93.862
4	9	vita	Low income	Senegal	2017	62.5562	65.3754	57.8644	46.1267	79.7848
4	9	vita	Low income	Tajikistan	2017	75.5013	77.0775	69.653	57.9368	80.7365
4	9	vita	Low income	Tanzania	2015	41.1839	39.3064	46.372	14.8804	68.1819
4	9	vita	Low income	Zimbabwe	2014	31.9053	31.4199	33.2596	24.151	44.0085
4	9	vita	Low income	Zimbabwe	2015	67.206	67.7821	66.0006	60.24	76.8662
4	9	vita	Lower-middle income	Bangladesh	2014	62.0742	60.9705	65.2953	55.4936	65.4722
4	9	vita	Lower-middle income	Cameroon	2014	38.0884	36.4759	40.3313	30.5415	49.8126
4	9	vita	Lower-middle income	Egypt	2014	16.7377	16.597	17.0455	12.7033	20.1533
4	9	vita	Lower-middle income	El Salvador	2014	44.718	45.8419	43.881	40.6963	48.8998
4	9	vita	Lower-middle income	Eswatini	2014	19.5048	18.6281	22.4961	17.4441	22.7863
4	9	vita	Lower-middle income	Ghana	2014	65.2411	67.7281	62.2383	44.3434	79.0107
4	9	vita	Lower-middle income	Guatemala	2014	49.7087	51.821	45.98	35.2989	64.2583
4	9	vita	Lower-middle income	India	2015	59.1031	57.9348	62.0117	28.5097	87.9058
4	9	vita	Lower-middle income	Kenya	2014	71.7444	69.6976	75.4007	55.3352	79.1567
4	9	vita	Lower-middle income	Lesotho	2014	61.3041	61.7658	60.2178	53.311	73.636
4	9	vita	Lower-middle income	Myanmar	2015	54.3796	54.6834	53.3163	43.6675	81.7725
4	9	vita	Lower-middle income	Nigeria	2013	41.3156	34.6028	53.2202	26.0726	64.8726
4	9	vita	Lower-middle income	Pakistan	2017	75.1618	73.8697	77.8546	50.1366	79.0097
4	9	vita	Lower-middle income	Philippines	2017	75.4899	76.6268	74.0724	44.6026	90.2046
4	9	vita	Lower-middle income	Sao Tome and Principe	2014	8.83854	11.5213	7.47149	7.44426	13.4031
4	9	vita	Lower-middle income	Senegal	2014	88.5985	88.4403	88.8113	76.994	94.2833
4	9	vita	Lower-middle income	Sudan	2014	78.0601	75.6276	84.4529	55.0594	87.1459
4	9	vita	Upper-middle income	Angola	2015	5.70024	3.26097	7.25894	0.433557	9.47489
4	9	vita	Upper-middle income	Jordan	2017	27.1782	25.5256	27.3884	17.2221	35.9937
4	9	vita	Upper-middle income	Mexico	2015	5.64313	8.83489	4.60472	1.9698	8.24811
4	9	vita	Upper-middle income	Peru	2014	7.33926	13.5961	4.73446	1.45638	35.3316
4	9	vita	Upper-middle income	Peru	2015	8.45692	16.772	5.48218	1.93989	25.3983
5	10	zincd	Low income	Afghanistan	2015	9.61974	10.7046	6.52312	0	83.9043
5	11	ors	Low income	Afghanistan	2015	46.2266	47.1183	43.6813	11.7597	98.7317
5	10	zincd	Low income	Benin	2014	21.3219	21.9563	20.4891	11.1985	37.7989
5	11	ors	Low income	Benin	2014	25.3829	24.6624	26.3286	12.4816	41.4922
5	10	zincd	Low income	Cambodia	2014	5.40419	5.76464	3.25191	0	27.7371
5	11	ors	Low income	Cambodia	2014	35.233	36.0677	30.2487	20.1902	77.1605
5	10	zincd	Low income	Chad	2014	1.26872	0.895873	2.73425	0	2.96463
5	11	ors	Low income	Chad	2014	20.4447	18.4111	28.4381	6.30829	31.2401
5	10	zincd	Low income	Guinea-Bissau	2014	27.8199	22.4722	34.6472	13.2953	40.8395
5	11	ors	Low income	Guinea-Bissau	2014	35.1176	29.7772	41.9356	13.6118	43.5776
5	10	zincd	Low income	Malawi	2015	28.1428	27.5627	31.2531	27.7911	28.7436
5	11	ors	Low income	Malawi	2015	64.7373	65.653	59.8279	61.2385	66.6349
5	10	zincd	Low income	Mali	2015	8.9623	8.86016	9.4572	7.39251	13.5875
5	11	ors	Low income	Mali	2015	20.8532	19.0796	29.4466	12.0753	41.5747
5	10	zincd	Low income	Mozambique	2015	30.8972	27.8858	40.6936	21.136	44.948
5	11	ors	Low income	Mozambique	2015	45.933	41.2253	61.2483	31.8411	60.7117
5	10	zincd	Low income	Senegal	2015	8.99268	6.96057	13.6114	1.21524	24.4155
5	10	zincd	Low income	Senegal	2017	26.8773	24.8807	31.0524	17.1629	39.9005
5	11	ors	Low income	Senegal	2015	31.5922	31.3715	32.0938	11.8786	44.7522
5	11	ors	Low income	Senegal	2017	27.8661	27.5685	28.4885	17.2804	39.443
5	10	zincd	Low income	Sierra Leone	2017	50.033	52.124	45.7025	44.2899	55.2547
5	11	ors	Low income	Sierra Leone	2017	77.7326	80.7503	71.4829	70.4558	85.0015
5	10	zincd	Low income	Tajikistan	2017	19.6744	18.1687	25.6084	17.9659	36.4542
5	11	ors	Low income	Tajikistan	2017	61.7057	60.6473	65.8767	58.4036	71.0474
5	10	zincd	Low income	Tanzania	2015	17.453	17.1559	18.0887	7.55923	44.4156
5	11	ors	Low income	Tanzania	2015	44.7597	44.1827	45.9943	29.7711	61.5001
5	10	zincd	Low income	Zimbabwe	2014	16.9637	17.2995	15.8826	9.72326	26.912
5	10	zincd	Low income	Zimbabwe	2015	19.9242	21.2081	17.1509	12.225	33.6372
5	11	ors	Low income	Zimbabwe	2014	43.4449	42.8865	45.2428	29.9184	60.4987
5	11	ors	Low income	Zimbabwe	2015	40.4994	37.7611	46.4144	33.8083	60.2956
5	10	zincd	Lower-middle income	Armenia	2015	3.66181	0	9.12159	NA	NA
5	11	ors	Lower-middle income	Armenia	2015	36.9394	25.3297	54.2495	NA	NA
5	10	zincd	Lower-middle income	Bangladesh	2014	44.1106	44.7852	42.1425	23.8933	52.347
5	11	ors	Lower-middle income	Bangladesh	2014	77.0165	74.8301	83.3946	66.7149	85.808
5	10	zincd	Lower-middle income	Cameroon	2014	12.0296	9.52577	17.2693	5.96789	28.4679
5	11	ors	Lower-middle income	Cameroon	2014	15.8191	11.7137	24.41	7.16768	43.6267
5	10	zincd	Lower-middle income	Congo Republic	2014	16.0314	12.2041	18.5767	5.26707	21.7073
5	11	ors	Lower-middle income	Congo Republic	2014	26.8567	20.1341	31.3273	12.4015	34.4001
5	10	zincd	Lower-middle income	Egypt	2014	1.69493	1.43615	2.39628	0.549877	6.13211
5	11	ors	Lower-middle income	Egypt	2014	28.3659	29.1865	26.1417	16.2445	34.8359
5	10	zincd	Lower-middle income	El Salvador	2014	32.7451	33.2508	32.3052	17.9926	48.6655
5	11	ors	Lower-middle income	El Salvador	2014	69.8423	67.9459	71.4923	62.7481	76.4528
5	10	zincd	Lower-middle income	Eswatini	2014	45.1807	48.7134	32.7135	31.4677	60.1207
5	11	ors	Lower-middle income	Eswatini	2014	83.9689	89.5016	64.4435	75.2939	91.3685
5	10	zincd	Lower-middle income	Ghana	2014	7.38777	8.1516	6.24844	0	18.9703
5	11	ors	Lower-middle income	Ghana	2014	48.6229	48.8942	48.2181	39.2906	67.5619
5	10	zincd	Lower-middle income	Guatemala	2014	1.28192	1.14023	1.53783	0.296478	2.36739
5	11	ors	Lower-middle income	Guatemala	2014	48.8485	47.497	51.2895	40.6429	65.446
5	10	zincd	Lower-middle income	India	2015	20.2681	19.0953	23.6929	8.33895	69.6389
5	11	ors	Lower-middle income	India	2015	50.5766	47.8735	58.4703	37.9197	77.3663
5	10	zincd	Lower-middle income	Kenya	2014	8.1267	6.69226	10.9533	3.42979	12.7846
5	11	ors	Lower-middle income	Kenya	2014	53.8101	51.9456	57.4841	45.5893	63.3676
5	10	zincd	Lower-middle income	Kyrgyzstan	2014	15.3175	13.5794	19.6734	3.76901	35.4338
5	11	ors	Lower-middle income	Kyrgyzstan	2014	33.3669	33.0697	34.1117	22.0528	46.8669
5	10	zincd	Lower-middle income	Lesotho	2014	0.675963	0.897873	0	0	3.41633
5	11	ors	Lower-middle income	Lesotho	2014	53.3942	53.6435	52.6345	38.3443	74.0529
5	10	zincd	Lower-middle income	Mauritania	2015	23.1535	17.568	33.8547	13.0563	41.9092
5	11	ors	Lower-middle income	Mauritania	2015	25.3751	21.7223	32.3735	14.647	48.0309
5	10	zincd	Lower-middle income	Myanmar	2015	8.43134	7.00834	14.8747	1.79935	40.7666
5	11	ors	Lower-middle income	Myanmar	2015	61.8578	60.695	67.1231	39.5366	76.4671
5	10	zincd	Lower-middle income	Nigeria	2013	33.1691	32.274	35.617	6.84568	64.5048
5	11	ors	Lower-middle income	Nigeria	2013	36.8124	31.7057	50.778	14.7937	68.0486
5	10	zincd	Lower-middle income	Pakistan	2017	12.4795	11.8905	13.7074	9.0615	15.4183
5	11	ors	Lower-middle income	Pakistan	2017	37.4473	36.6233	39.165	23.9215	51.9732
5	10	zincd	Lower-middle income	Philippines	2017	24.4018	23.3585	25.8246	7.91178	52.1718
5	11	ors	Lower-middle income	Philippines	2017	44.7943	45.6801	43.5864	31.3993	64.2931
5	10	zincd	Lower-middle income	Senegal	2014	2.08786	1.49445	2.92694	0	6.09733
5	11	ors	Lower-middle income	Senegal	2014	22.6038	24.8546	19.4212	14.4868	40.5518
5	10	zincd	Lower-middle income	Sudan	2014	15.2187	13.1595	20.0823	5.4097	31.8978
5	11	ors	Lower-middle income	Sudan	2014	19.6443	17.4576	24.809	11.2835	41.8191
5	10	zincd	Upper-middle income	Albania	2017	14.9188	11.1823	20.3282	NA	NA
5	11	ors	Upper-middle income	Albania	2017	34.5162	28.4947	43.2336	NA	NA
5	10	zincd	Upper-middle income	Belize	2015	9.55066	11.3403	6.89366	0	19.0548
5	11	ors	Upper-middle income	Belize	2015	55.2144	56.3242	53.5666	48.2791	56.1949
5	10	zincd	Upper-middle income	Cuba	2014	17.3476	30.3544	10.5976	5.71631	23.5209
5	11	ors	Upper-middle income	Cuba	2014	60.9317	59.3569	61.7489	50.4745	66.4645
5	10	zincd	Upper-middle income	Iraq	2018	7.35566	3.07594	9.24423	0.320992	44.3104
5	11	ors	Upper-middle income	Iraq	2018	25.4341	18.2767	28.5926	8.83098	75.835
5	10	zincd	Upper-middle income	Jordan	2017	2.28728	10.2431	1.23538	0	3.95848
5	11	ors	Upper-middle income	Jordan	2017	44.431	37.7668	45.3121	28.8772	66.6214
5	10	zincd	Upper-middle income	Mexico	2015	10.7847	14.6645	9.42408	4.51342	19.835
5	11	ors	Upper-middle income	Mexico	2015	61.3571	63.3599	60.6547	50.8528	80.9199
5	10	zincd	Upper-middle income	Peru	2014	1.61302	2.68132	1.12541	0	7.27821
5	10	zincd	Upper-middle income	Peru	2015	0.990414	0.940353	1.01208	0	9.26557
5	11	ors	Upper-middle income	Peru	2014	28.1831	20.6636	31.6153	10.3756	52.5691
5	11	ors	Upper-middle income	Peru	2015	32.2317	21.9232	36.6931	12.4137	52.9851
5	10	zincd	Upper-middle income	Turkmenistan	2015	10.8911	11.5349	9.81583	NA	NA
5	11	ors	Upper-middle income	Turkmenistan	2015	47.0513	34.16	68.5816	NA	NA

## Sheet: 2008-12 & 2013-18 Pooled
TREND IN COVERAGE: Pooled estimates include all countries with at least one available survey in the 2013-2018 period AND in the 2008-2012 period; ; if more than one survey available for a country in a period then for 2008-2012 the earliest was used and for 2013-2018 the most recent was used
Set	Indicator number	Indicator	Income Group	Level number	level	Period	n (countries)	Mean
1	3	ironpreg	All countries	1	national	2008-2012	42	31.4901
1	4	anc4	All countries	1	national	2008-2012	42	67.3476
1	3	ironpreg	All countries	1	national	2013-2018	23	34.3103
1	4	anc4	All countries	1	national	2013-2018	23	66.8245
1	3	ironpreg	Low income	1	national	2008-2012	16	29.5997
1	4	anc4	Low income	1	national	2008-2012	16	50.2208
1	3	ironpreg	Low income	1	national	2013-2018	10	30.3226
1	4	anc4	Low income	1	national	2013-2018	10	50.8743
1	3	ironpreg	Lower-middle income	1	national	2008-2012	14	30.1989
1	4	anc4	Lower-middle income	1	national	2008-2012	14	66.6115
1	3	ironpreg	Lower-middle income	1	national	2013-2018	9	35.0033
1	4	anc4	Lower-middle income	1	national	2013-2018	9	74.0997
1	3	ironpreg	Upper-middle income	1	national	2008-2012	12	35.517
1	4	anc4	Upper-middle income	1	national	2008-2012	12	91.0422
1	3	ironpreg	Upper-middle income	1	national	2013-2018	4	42.7204
1	4	anc4	Upper-middle income	1	national	2013-2018	4	90.3304
1	3	ironpreg	All countries	2	rural	2008-2012	42	27.247
1	3	ironpreg	All countries	2	urban	2008-2012	42	36.65
1	4	anc4	All countries	2	rural	2008-2012	42	62.3875
1	4	anc4	All countries	2	urban	2008-2012	42	76.0929
1	3	ironpreg	All countries	2	rural	2013-2018	23	31.3365
1	3	ironpreg	All countries	2	urban	2013-2018	23	38.0972
1	4	anc4	All countries	2	rural	2013-2018	23	63.2675
1	4	anc4	All countries	2	urban	2013-2018	23	74.3249
1	3	ironpreg	Low income	2	rural	2008-2012	16	27.3172
1	3	ironpreg	Low income	2	urban	2008-2012	16	35.5126
1	4	anc4	Low income	2	rural	2008-2012	16	46.097
1	4	anc4	Low income	2	urban	2008-2012	16	61.6426
1	3	ironpreg	Low income	2	rural	2013-2018	10	28.979
1	3	ironpreg	Low income	2	urban	2013-2018	10	33.5823
1	4	anc4	Low income	2	rural	2013-2018	10	47.2563
1	4	anc4	Low income	2	urban	2013-2018	10	61.7286
1	3	ironpreg	Lower-middle income	2	rural	2008-2012	14	25.7472
1	3	ironpreg	Lower-middle income	2	urban	2008-2012	14	35.8754
1	4	anc4	Lower-middle income	2	rural	2008-2012	14	60.5762
1	4	anc4	Lower-middle income	2	urban	2008-2012	14	76.9038
1	3	ironpreg	Lower-middle income	2	rural	2013-2018	9	31.4703
1	3	ironpreg	Lower-middle income	2	urban	2013-2018	9	40.2288
1	4	anc4	Lower-middle income	2	rural	2013-2018	9	70.2752
1	4	anc4	Lower-middle income	2	urban	2013-2018	9	80.5223
1	3	ironpreg	Upper-middle income	2	rural	2008-2012	12	28.9031
1	3	ironpreg	Upper-middle income	2	urban	2008-2012	12	39.0703
1	4	anc4	Upper-middle income	2	rural	2008-2012	12	86.2216
1	4	anc4	Upper-middle income	2	urban	2008-2012	12	94.4138
1	3	ironpreg	Upper-middle income	2	rural	2013-2018	4	36.9295
1	3	ironpreg	Upper-middle income	2	urban	2013-2018	4	44.5882
1	4	anc4	Upper-middle income	2	rural	2013-2018	4	87.5284
1	4	anc4	Upper-middle income	2	urban	2013-2018	4	91.8717
1	3	ironpreg	All countries	3	Region - highest coverage	2008-2012	42	50.1073
1	3	ironpreg	All countries	3	Region - lowest coverage	2008-2012	42	13.7313
1	4	anc4	All countries	3	Region - highest coverage	2008-2012	42	80.8385
1	4	anc4	All countries	3	Region - lowest coverage	2008-2012	42	50.6026
1	3	ironpreg	All countries	3	Region - highest coverage	2013-2018	23	49.6983
1	3	ironpreg	All countries	3	Region - lowest coverage	2013-2018	23	16.3545
1	4	anc4	All countries	3	Region - highest coverage	2013-2018	23	79.217
1	4	anc4	All countries	3	Region - lowest coverage	2013-2018	23	49.0301
1	3	ironpreg	Low income	3	Region - highest coverage	2008-2012	16	44.7109
1	3	ironpreg	Low income	3	Region - lowest coverage	2008-2012	16	18.1457
1	4	anc4	Low income	3	Region - highest coverage	2008-2012	16	66.4671
1	4	anc4	Low income	3	Region - lowest coverage	2008-2012	16	34.492
1	3	ironpreg	Low income	3	Region - highest coverage	2013-2018	10	44.3963
1	3	ironpreg	Low income	3	Region - lowest coverage	2013-2018	10	14.3525
1	4	anc4	Low income	3	Region - highest coverage	2013-2018	10	67.9474
1	4	anc4	Low income	3	Region - lowest coverage	2013-2018	10	32.8576
1	3	ironpreg	Lower-middle income	3	Region - highest coverage	2008-2012	14	46.806
1	3	ironpreg	Lower-middle income	3	Region - lowest coverage	2008-2012	14	10.7949
1	4	anc4	Lower-middle income	3	Region - highest coverage	2008-2012	14	82.7949
1	4	anc4	Lower-middle income	3	Region - lowest coverage	2008-2012	14	47.805
1	3	ironpreg	Lower-middle income	3	Region - highest coverage	2013-2018	9	50.103
1	3	ironpreg	Lower-middle income	3	Region - lowest coverage	2013-2018	9	18.9736
1	4	anc4	Lower-middle income	3	Region - highest coverage	2013-2018	9	84.0929
1	4	anc4	Lower-middle income	3	Region - lowest coverage	2013-2018	9	56.0926
1	3	ironpreg	Upper-middle income	3	Region - highest coverage	2008-2012	12	61.1539
1	3	ironpreg	Upper-middle income	3	Region - lowest coverage	2008-2012	12	11.2712
1	4	anc4	Upper-middle income	3	Region - highest coverage	2008-2012	12	97.7179
1	4	anc4	Upper-middle income	3	Region - lowest coverage	2008-2012	12	75.3472
1	3	ironpreg	Upper-middle income	3	Region - highest coverage	2013-2018	4	62.0425
1	3	ironpreg	Upper-middle income	3	Region - lowest coverage	2013-2018	4	15.4664
1	4	anc4	Upper-middle income	3	Region - highest coverage	2013-2018	4	96.4206
1	4	anc4	Upper-middle income	3	Region - lowest coverage	2013-2018	4	73.5706
2	5	bfearly	All countries	1	national	2008-2012	63	50.6829
2	6	ideliv	All countries	1	national	2008-2012	63	68.6296
2	5	bfearly	All countries	1	national	2013-2018	45	50.6397
2	6	ideliv	All countries	1	national	2013-2018	45	78.0774
2	5	bfearly	Low income	1	national	2008-2012	23	54.1243
2	6	ideliv	Low income	1	national	2008-2012	23	57.768
2	5	bfearly	Low income	1	national	2013-2018	16	50.9027
2	6	ideliv	Low income	1	national	2013-2018	16	70.1813
2	5	bfearly	Lower-middle income	1	national	2008-2012	23	48.9196
2	6	ideliv	Lower-middle income	1	national	2008-2012	23	65.65
2	5	bfearly	Lower-middle income	1	national	2013-2018	20	47.9638
2	6	ideliv	Lower-middle income	1	national	2013-2018	20	76.8604
2	5	bfearly	Upper-middle income	1	national	2008-2012	17	48.4125
2	6	ideliv	Upper-middle income	1	national	2008-2012	17	87.3558
2	5	bfearly	Upper-middle income	1	national	2013-2018	9	56.1183
2	6	ideliv	Upper-middle income	1	national	2013-2018	9	94.8192
2	5	bfearly	All countries	2	rural	2008-2012	63	52.966
2	5	bfearly	All countries	2	urban	2008-2012	63	49.7168
2	6	ideliv	All countries	2	rural	2008-2012	63	59.0908
2	6	ideliv	All countries	2	urban	2008-2012	63	84.6402
2	5	bfearly	All countries	2	rural	2013-2018	45	52.0312
2	5	bfearly	All countries	2	urban	2013-2018	45	48.7996
2	6	ideliv	All countries	2	rural	2013-2018	45	71.94
2	6	ideliv	All countries	2	urban	2013-2018	45	89.4651
2	5	bfearly	Low income	2	rural	2008-2012	23	53.2898
2	5	bfearly	Low income	2	urban	2008-2012	23	56.1833
2	6	ideliv	Low income	2	rural	2008-2012	23	50.1393
2	6	ideliv	Low income	2	urban	2008-2012	23	80.286
2	5	bfearly	Low income	2	rural	2013-2018	16	51.4423
2	5	bfearly	Low income	2	urban	2013-2018	16	48.4465
2	6	ideliv	Low income	2	rural	2013-2018	16	64.1216
2	6	ideliv	Low income	2	urban	2013-2018	16	87.4465
2	5	bfearly	Lower-middle income	2	rural	2008-2012	23	49.7954
2	5	bfearly	Lower-middle income	2	urban	2008-2012	23	47.786
2	6	ideliv	Lower-middle income	2	rural	2008-2012	23	57.132
2	6	ideliv	Lower-middle income	2	urban	2008-2012	23	81.3635
2	5	bfearly	Lower-middle income	2	rural	2013-2018	20	49.503
2	5	bfearly	Lower-middle income	2	urban	2013-2018	20	46.18
2	6	ideliv	Lower-middle income	2	rural	2013-2018	20	69.8938
2	6	ideliv	Lower-middle income	2	urban	2013-2018	20	87.9118
2	5	bfearly	Upper-middle income	2	rural	2008-2012	17	56.8175
2	5	bfearly	Upper-middle income	2	urban	2008-2012	17	43.5802
2	6	ideliv	Upper-middle income	2	rural	2008-2012	17	73.8517
2	6	ideliv	Upper-middle income	2	urban	2008-2012	17	94.9645
2	5	bfearly	Upper-middle income	2	rural	2013-2018	9	58.696
2	5	bfearly	Upper-middle income	2	urban	2013-2018	9	55.2488
2	6	ideliv	Upper-middle income	2	rural	2013-2018	9	90.3867
2	6	ideliv	Upper-middle income	2	urban	2013-2018	9	96.5058
2	5	bfearly	All countries	3	Region - highest coverage	2008-2012	63	69.638
2	5	bfearly	All countries	3	Region - lowest coverage	2008-2012	63	34.3577
2	6	ideliv	All countries	3	Region - highest coverage	2008-2012	63	87.6187
2	6	ideliv	All countries	3	Region - lowest coverage	2008-2012	63	47.4111
2	5	bfearly	All countries	3	Region - highest coverage	2013-2018	45	69.1895
2	5	bfearly	All countries	3	Region - lowest coverage	2013-2018	45	33.7458
2	6	ideliv	All countries	3	Region - highest coverage	2013-2018	45	92.6654
2	6	ideliv	All countries	3	Region - lowest coverage	2013-2018	45	58.8904
2	5	bfearly	Low income	3	Region - highest coverage	2008-2012	23	71.2882
2	5	bfearly	Low income	3	Region - lowest coverage	2008-2012	23	38.4644
2	6	ideliv	Low income	3	Region - highest coverage	2008-2012	23	82.8854
2	6	ideliv	Low income	3	Region - lowest coverage	2008-2012	23	36.2243
2	5	bfearly	Low income	3	Region - highest coverage	2013-2018	16	69.4871
2	5	bfearly	Low income	3	Region - lowest coverage	2013-2018	16	35.4859
2	6	ideliv	Low income	3	Region - highest coverage	2013-2018	16	90.0357
2	6	ideliv	Low income	3	Region - lowest coverage	2013-2018	16	48.9296
2	5	bfearly	Lower-middle income	3	Region - highest coverage	2008-2012	23	67.6265
2	5	bfearly	Lower-middle income	3	Region - lowest coverage	2008-2012	23	33.322
2	6	ideliv	Lower-middle income	3	Region - highest coverage	2008-2012	23	84.627
2	6	ideliv	Lower-middle income	3	Region - lowest coverage	2008-2012	23	43.688
2	5	bfearly	Lower-middle income	3	Region - highest coverage	2013-2018	20	66.0318
2	5	bfearly	Lower-middle income	3	Region - lowest coverage	2013-2018	20	30.9045
2	6	ideliv	Lower-middle income	3	Region - highest coverage	2013-2018	20	91.6767
2	6	ideliv	Lower-middle income	3	Region - lowest coverage	2013-2018	20	54.568
2	5	bfearly	Upper-middle income	3	Region - highest coverage	2008-2012	17	70.1268
2	5	bfearly	Upper-middle income	3	Region - lowest coverage	2008-2012	17	30.203
2	6	ideliv	Upper-middle income	3	Region - highest coverage	2008-2012	17	98.07
2	6	ideliv	Upper-middle income	3	Region - lowest coverage	2008-2012	17	67.5832
2	5	bfearly	Upper-middle income	3	Region - highest coverage	2013-2018	9	75.6775
2	5	bfearly	Upper-middle income	3	Region - lowest coverage	2013-2018	9	36.9663
2	6	ideliv	Upper-middle income	3	Region - highest coverage	2013-2018	9	99.5378
2	6	ideliv	Upper-middle income	3	Region - lowest coverage	2013-2018	9	86.2037
3	9	vita	All countries	1	national	2008-2012	54	50.4679
3	9	vita	All countries	1	national	2013-2018	29	51.7452
3	9	vita	Low income	1	national	2008-2012	22	65.5542
3	9	vita	Low income	1	national	2013-2018	12	58.5305
3	9	vita	Lower-middle income	1	national	2008-2012	19	58.6615
3	9	vita	Lower-middle income	1	national	2013-2018	14	53.9479
3	9	vita	Upper-middle income	1	national	2008-2012	13	12.9621
3	9	vita	Upper-middle income	1	national	2013-2018	3	14.3248
3	9	vita	All countries	2	rural	2008-2012	54	50.641
3	9	vita	All countries	2	urban	2008-2012	54	51.6988
3	9	vita	All countries	2	rural	2013-2018	29	52.4015
3	9	vita	All countries	2	urban	2013-2018	29	51.3732
3	9	vita	Low income	2	rural	2008-2012	22	64.1377
3	9	vita	Low income	2	urban	2008-2012	22	69.3389
3	9	vita	Low income	2	rural	2013-2018	12	59.0115
3	9	vita	Low income	2	urban	2013-2018	12	57.2224
3	9	vita	Lower-middle income	2	rural	2008-2012	19	58.6722
3	9	vita	Lower-middle income	2	urban	2008-2012	19	59.0912
3	9	vita	Lower-middle income	2	rural	2013-2018	14	53.9722
3	9	vita	Lower-middle income	2	urban	2013-2018	14	54.6821
3	9	vita	Upper-middle income	2	rural	2008-2012	13	16.0624
3	9	vita	Upper-middle income	2	urban	2008-2012	13	11.0422
3	9	vita	Upper-middle income	2	rural	2013-2018	3	18.6312
3	9	vita	Upper-middle income	2	urban	2013-2018	3	12.535
3	9	vita	All countries	3	Region - highest coverage	2008-2012	54	64.5275
3	9	vita	All countries	3	Region - lowest coverage	2008-2012	54	36.4139
3	9	vita	All countries	3	Region - highest coverage	2013-2018	29	64.4614
3	9	vita	All countries	3	Region - lowest coverage	2013-2018	29	37.8666
3	9	vita	Low income	3	Region - highest coverage	2008-2012	22	76.9039
3	9	vita	Low income	3	Region - lowest coverage	2008-2012	22	49.769
3	9	vita	Low income	3	Region - highest coverage	2013-2018	12	75.452
3	9	vita	Low income	3	Region - lowest coverage	2013-2018	12	41.509
3	9	vita	Lower-middle income	3	Region - highest coverage	2008-2012	19	72.5963
3	9	vita	Lower-middle income	3	Region - lowest coverage	2008-2012	19	41.0932
3	9	vita	Lower-middle income	3	Region - highest coverage	2013-2018	14	61.9452
3	9	vita	Lower-middle income	3	Region - lowest coverage	2013-2018	14	41.386
3	9	vita	Upper-middle income	3	Region - highest coverage	2008-2012	13	31.7903
3	9	vita	Upper-middle income	3	Region - lowest coverage	2008-2012	13	6.97395
3	9	vita	Upper-middle income	3	Region - highest coverage	2013-2018	3	32.2412
3	9	vita	Upper-middle income	3	Region - lowest coverage	2013-2018	3	6.87278
4	10	zincd	All countries	1	national	2008-2012	46	2.45486
4	11	ors	All countries	1	national	2008-2012	46	38.1852
4	10	zincd	All countries	1	national	2013-2018	39	15.718
4	11	ors	All countries	1	national	2013-2018	39	41.774
4	10	zincd	Low income	1	national	2008-2012	17	2.11645
4	11	ors	Low income	1	national	2008-2012	17	39.0498
4	10	zincd	Low income	1	national	2013-2018	15	19.557
4	11	ors	Low income	1	national	2013-2018	15	41.4353
4	10	zincd	Lower-middle income	1	national	2008-2012	17	3.66948
4	11	ors	Lower-middle income	1	national	2008-2012	17	38.2842
4	10	zincd	Lower-middle income	1	national	2013-2018	17	15.6227
4	11	ors	Lower-middle income	1	national	2013-2018	17	42.748
4	10	zincd	Upper-middle income	1	national	2008-2012	12	1.21357
4	11	ors	Upper-middle income	1	national	2008-2012	12	36.8202
4	10	zincd	Upper-middle income	1	national	2013-2018	7	7.72334
4	11	ors	Upper-middle income	1	national	2013-2018	7	40.1346
4	10	zincd	All countries	2	rural	2008-2012	46	2.36952
4	10	zincd	All countries	2	urban	2008-2012	46	2.82311
4	11	ors	All countries	2	rural	2008-2012	46	35.1119
4	11	ors	All countries	2	urban	2008-2012	46	40.7806
4	10	zincd	All countries	2	rural	2013-2018	39	15.4247
4	10	zincd	All countries	2	urban	2013-2018	39	16.8184
4	11	ors	All countries	2	rural	2013-2018	39	39.7435
4	11	ors	All countries	2	urban	2013-2018	39	44.0016
4	10	zincd	Low income	2	rural	2008-2012	17	2.15603
4	10	zincd	Low income	2	urban	2008-2012	17	1.91281
4	11	ors	Low income	2	rural	2008-2012	17	37.9493
4	11	ors	Low income	2	urban	2008-2012	17	41.6908
4	10	zincd	Low income	2	rural	2013-2018	15	18.9266
4	10	zincd	Low income	2	urban	2013-2018	15	21.0764
4	11	ors	Low income	2	rural	2013-2018	15	40.4775
4	11	ors	Low income	2	urban	2013-2018	15	43.7832
4	10	zincd	Lower-middle income	2	rural	2008-2012	17	3.47209
4	10	zincd	Lower-middle income	2	urban	2008-2012	17	4.78298
4	11	ors	Lower-middle income	2	rural	2008-2012	17	37.2966
4	11	ors	Lower-middle income	2	urban	2008-2012	17	39.0253
4	10	zincd	Lower-middle income	2	rural	2013-2018	17	14.5793
4	10	zincd	Lower-middle income	2	urban	2013-2018	17	17.0196
4	11	ors	Lower-middle income	2	rural	2013-2018	17	41.1782
4	11	ors	Lower-middle income	2	urban	2013-2018	17	44.6207
4	10	zincd	Upper-middle income	2	rural	2008-2012	12	1.11
4	10	zincd	Upper-middle income	2	urban	2008-2012	12	1.33623
4	11	ors	Upper-middle income	2	rural	2008-2012	12	27.9973
4	11	ors	Upper-middle income	2	urban	2008-2012	12	41.9777
4	10	zincd	Upper-middle income	2	rural	2013-2018	7	9.97396
4	10	zincd	Upper-middle income	2	urban	2013-2018	7	7.20522
4	11	ors	Upper-middle income	2	rural	2013-2018	7	34.6866
4	11	ors	Upper-middle income	2	urban	2013-2018	7	42.966
4	10	zincd	All countries	3	Region - highest coverage	2008-2012	46	5.38076
4	10	zincd	All countries	3	Region - lowest coverage	2008-2012	46	1.11217
4	11	ors	All countries	3	Region - highest coverage	2008-2012	46	53.0795
4	11	ors	All countries	3	Region - lowest coverage	2008-2012	46	24.7426
4	10	zincd	All countries	3	Region - highest coverage	2013-2018	37	29.3732
4	10	zincd	All countries	3	Region - lowest coverage	2013-2018	37	8.78554
4	11	ors	All countries	3	Region - highest coverage	2013-2018	37	59.0483
4	11	ors	All countries	3	Region - lowest coverage	2013-2018	37	29.7974
4	10	zincd	Low income	3	Region - highest coverage	2008-2012	17	5.31074
4	10	zincd	Low income	3	Region - lowest coverage	2008-2012	17	0.643729
4	11	ors	Low income	3	Region - highest coverage	2008-2012	17	50.8018
4	11	ors	Low income	3	Region - lowest coverage	2008-2012	17	28.5279
4	10	zincd	Low income	3	Region - highest coverage	2013-2018	15	36.1009
4	10	zincd	Low income	3	Region - lowest coverage	2013-2018	15	12.7303
4	11	ors	Low income	3	Region - highest coverage	2013-2018	15	58.9108
4	11	ors	Low income	3	Region - lowest coverage	2013-2018	15	28.0682
4	10	zincd	Lower-middle income	3	Region - highest coverage	2008-2012	17	6.38833
4	10	zincd	Lower-middle income	3	Region - lowest coverage	2008-2012	17	2.25457
4	11	ors	Lower-middle income	3	Region - highest coverage	2008-2012	17	54.154
4	11	ors	Lower-middle income	3	Region - lowest coverage	2008-2012	17	25.5782
4	10	zincd	Lower-middle income	3	Region - highest coverage	2013-2018	16	27.3692
4	10	zincd	Lower-middle income	3	Region - lowest coverage	2013-2018	16	8.00456
4	11	ors	Lower-middle income	3	Region - highest coverage	2013-2018	16	58.1535
4	11	ors	Lower-middle income	3	Region - lowest coverage	2013-2018	16	32.6393
4	10	zincd	Upper-middle income	3	Region - highest coverage	2008-2012	12	4.05254
4	10	zincd	Upper-middle income	3	Region - lowest coverage	2008-2012	12	0.157418
4	11	ors	Upper-middle income	3	Region - highest coverage	2008-2012	12	54.7841
4	11	ors	Upper-middle income	3	Region - lowest coverage	2008-2012	12	18.1964
4	10	zincd	Upper-middle income	3	Region - highest coverage	2013-2018	6	17.8981
4	10	zincd	Upper-middle income	3	Region - lowest coverage	2013-2018	6	1.00622
4	11	ors	Upper-middle income	3	Region - highest coverage	2013-2018	6	61.7783
4	11	ors	Upper-middle income	3	Region - lowest coverage	2013-2018	6	26.5418

## Sheet: 2008-12 & 2013-18 Country
TREND IN COVERAGE: Estimates for all countries with at least one available survey in the 2013-2018 period AND in the 2008-2012 period; ; all available estimates for the period are included
Set	Indicator number	Indicator	Income Group	Country	Survey year	National	Rural	Urban	Region (lowest Coverage)	Region (highest coverage)
1	3	ironpreg	Low income	Afghanistan	2015	6.78926	6.3528	8.23086	0	30.099
1	4	anc4	Low income	Afghanistan	2015	17.839	13.3421	32.7246	0	41.5543
1	3	ironpreg	Low income	Benin	2011	28.6478	25.8619	32.6791	16.3505	47.9846
1	4	anc4	Low income	Benin	2011	58.2904	53.1323	65.7618	32.5587	75.377
1	3	ironpreg	Low income	Cambodia	2010	56.9222	53.7432	73.3297	28.1213	83.2552
1	3	ironpreg	Low income	Cambodia	2014	75.5462	75.1807	77.6708	38.5251	94.4031
1	4	anc4	Low income	Cambodia	2010	61.7408	57.9234	82.2447	26.5114	85.8232
1	4	anc4	Low income	Cambodia	2014	75.7261	74.0128	85.6174	36.2412	88.5199
1	3	ironpreg	Low income	Chad	2014	11.0429	9.06034	19.0072	0.218039	22.1212
1	4	anc4	Low income	Chad	2014	31.3394	26.6864	50.6281	11.1841	58.1973
1	3	ironpreg	Low income	Malawi	2010	32.3073	30.903	40.011	22.2994	34.7114
1	3	ironpreg	Low income	Malawi	2015	33.427	32.1969	40.7688	31.4206	35.2933
1	4	anc4	Low income	Malawi	2010	43.8936	43.349	47.0815	40.206	47.2911
1	4	anc4	Low income	Malawi	2015	49.5031	48.0663	58.5169	48.1803	50.7499
1	3	ironpreg	Low income	Mali	2012	18.3302	17.0906	23.0911	11.3337	22.0726
1	4	anc4	Low income	Mali	2012	40.9452	34.6739	66.0668	19.7718	71.0312
1	3	ironpreg	Low income	Mozambique	2011	25.8663	22.679	33.4811	3.33666	60.5578
1	4	anc4	Low income	Mozambique	2011	49.4599	46.0991	58.135	34.1028	73.337
1	3	ironpreg	Low income	Nepal	2011	55.8298	54.4269	68.3469	48.7396	57.8708
1	4	anc4	Low income	Nepal	2011	51.5961	49.2436	73.5872	46.1839	52.1516
1	3	ironpreg	Low income	Rwanda	2010	1.40348	1.42769	1.23833	0.568374	2.57617
1	3	ironpreg	Low income	Rwanda	2014	3.44731	3.64028	2.49974	2.06341	6.62858
1	4	anc4	Low income	Rwanda	2010	36.2457	35.5216	41.6021	31.4294	39.6557
1	4	anc4	Low income	Rwanda	2014	44.319	44.302	44.4014	37.6164	51.872
1	3	ironpreg	Low income	Senegal	2010	62.5622	59.1078	67.4737	39.84	80.8373
1	3	ironpreg	Low income	Senegal	2012	48.8708	43.1713	58.5791	33.7292	72.4204
1	3	ironpreg	Low income	Senegal	2015	46.6453	41.5027	54.9738	18.0135	76.8963
1	3	ironpreg	Low income	Senegal	2017	63.0706	55.8251	74.0051	26.541	84.9087
1	4	anc4	Low income	Senegal	2010	48.9333	40.2474	62.4477	27.4316	64.4473
1	4	anc4	Low income	Senegal	2012	45.8347	38.4623	59.2638	27.6611	61.5011
1	4	anc4	Low income	Senegal	2015	46.1448	39.7722	57.8776	28.4314	67.4877
1	4	anc4	Low income	Senegal	2017	55.9559	48.7623	67.9574	37.5137	72.563
1	3	ironpreg	Low income	Sierra Leone	2008	17.3344	12.4775	29.3181	8.34838	44.6361
1	4	anc4	Low income	Sierra Leone	2008	55.8104	52.678	63.9927	49.2833	67.4711
1	3	ironpreg	Low income	Tajikistan	2012	0.878775	1.04982	0.281619	0	1.38443
1	3	ironpreg	Low income	Tajikistan	2017	2.19022	1.7549	3.74023	0.422084	5.12483
1	4	anc4	Low income	Tajikistan	2012	52.3623	49.1717	64.0701	26.7064	82.7691
1	4	anc4	Low income	Tajikistan	2017	64.6201	60.8318	79.7703	41.4378	92.0104
1	3	ironpreg	Low income	Tanzania	2010	3.46877	3.17379	4.45254	0.527691	33.8351
1	3	ironpreg	Low income	Tanzania	2015	21.3953	19.904	24.8762	7.21284	33.2454
1	4	anc4	Low income	Tanzania	2010	39.7661	36.3046	52.2027	21.9252	76.3715
1	4	anc4	Low income	Tanzania	2015	49.2219	43.423	64.0704	20.253	76.3239
1	3	ironpreg	Low income	Zimbabwe	2010	4.87041	4.8417	4.93363	1.78335	9.98735
1	3	ironpreg	Low income	Zimbabwe	2015	39.6723	44.3722	30.0504	19.1084	55.243
1	4	anc4	Low income	Zimbabwe	2010	61.9429	61.0173	64.0571	56.5037	70.1494
1	4	anc4	Low income	Zimbabwe	2015	74.0744	73.3639	75.7216	67.7183	80.1957
1	3	ironpreg	Lower-middle income	Armenia	2010	1.4516	0.728058	1.95342	0	3.63746
1	3	ironpreg	Lower-middle income	Armenia	2015	4.52605	1.03192	7.02383	0	11.9688
1	4	anc4	Lower-middle income	Armenia	2010	93.7938	90.4162	96.2301	75.294	100
1	4	anc4	Lower-middle income	Armenia	2015	96.4166	94.7091	97.5992	73.0446	100
1	3	ironpreg	Lower-middle income	Cameroon	2011	54.0546	41.9904	68.5576	28.0854	82.5502
1	4	anc4	Lower-middle income	Cameroon	2011	60.7002	49.2296	75.6782	33.9431	90.186
1	3	ironpreg	Lower-middle income	Congo Republic	2011	42.8898	26.6381	52.3	6.56459	62.8712
1	4	anc4	Lower-middle income	Congo Republic	2011	77.2101	67.3175	83.1481	52.742	86.1636
1	3	ironpreg	Lower-middle income	Egypt	2008	13.8151	8.29318	22.7674	8.17941	34.4313
1	3	ironpreg	Lower-middle income	Egypt	2014	36.0735	32.7598	43.1729	24.5255	47.7666
1	4	anc4	Lower-middle income	Egypt	2008	68.6446	60.4754	82.0965	53.3506	87.3757
1	4	anc4	Lower-middle income	Egypt	2014	83.8276	81.909	88.1398	74.1832	91.6759
1	3	ironpreg	Lower-middle income	Ghana	2008	41.4664	33.9528	52.6405	11.7204	68.079
1	3	ironpreg	Lower-middle income	Ghana	2014	59.3625	52.9068	66.8792	31.9376	83.7045
1	4	anc4	Lower-middle income	Ghana	2008	76.95	70.3391	87.4801	65.3245	87.1152
1	4	anc4	Lower-middle income	Ghana	2014	86.206	81.76	91.4854	71.9622	92.9685
1	3	ironpreg	Lower-middle income	Guatemala	2014	29.3327	25.6143	35.4202	18.1129	41.5224
1	4	anc4	Lower-middle income	Guatemala	2014	85.8624	84.433	88.4079	84.261	89.3418
1	3	ironpreg	Lower-middle income	Guyana	2009	34.228	32.8723	38.46	10.5923	48.4912
1	4	anc4	Lower-middle income	Guyana	2009	77.4214	76.4131	80.8952	59.48	88.7134
1	3	ironpreg	Lower-middle income	Kenya	2008	2.49404	2.40806	2.82316	0.657774	5.1254
1	3	ironpreg	Lower-middle income	Kenya	2014	7.49709	6.1515	9.60606	1.19797	12.8617
1	4	anc4	Lower-middle income	Kenya	2008	45.7089	42.5158	58.7755	31.7634	67.6091
1	4	anc4	Lower-middle income	Kenya	2014	55.7502	49.7621	66.2387	38.0597	70.9062
1	3	ironpreg	Lower-middle income	Kyrgyzstan	2012	2.31955	2.43922	2.05344	0.429286	5.18279
1	4	anc4	Lower-middle income	Kyrgyzstan	2012	83.8725	79.8201	93.1211	65.5913	96.8087
1	3	ironpreg	Lower-middle income	Lesotho	2009	9.73933	9.48297	10.4905	2.48618	18.6754
1	3	ironpreg	Lower-middle income	Lesotho	2014	51.4015	49.9802	54.8639	47.1175	58.617
1	4	anc4	Lower-middle income	Lesotho	2009	67.8191	63.7558	80.8138	54.3321	75.5619
1	4	anc4	Lower-middle income	Lesotho	2014	73.2757	71.4247	78.3392	66.7935	77.6779
1	3	ironpreg	Lower-middle income	Pakistan	2012	21.3922	17.0719	31.4049	3.0771	50.8039
1	3	ironpreg	Lower-middle income	Pakistan	2017	29.4421	24.7553	38.7454	13.7453	52.0738
1	4	anc4	Lower-middle income	Pakistan	2012	37.0895	26.9535	61.3637	10.6606	82.2506
1	4	anc4	Lower-middle income	Pakistan	2017	52.2485	42.9868	71.0364	23.1967	80.6018
1	3	ironpreg	Lower-middle income	Philippines	2008	34.0059	28.7716	39.2956	5.7669	55.454
1	3	ironpreg	Lower-middle income	Philippines	2017	50.6216	48.3966	53.3349	10.9514	73.1569
1	4	anc4	Lower-middle income	Philippines	2008	76.7969	72.4968	81.2097	48.565	85.6393
1	4	anc4	Lower-middle income	Philippines	2017	86.2382	84.8221	87.9848	47.8181	94.0072
1	3	ironpreg	Lower-middle income	Sao Tome and Principe	2008	53.4952	53.5333	53.456	0	66.7244
1	4	anc4	Lower-middle income	Sao Tome and Principe	2008	71.7861	69.6238	74.1302	63.1309	85.7563
1	3	ironpreg	Lower-middle income	Senegal	2010	62.5622	59.1078	67.4737	39.84	80.8373
1	3	ironpreg	Lower-middle income	Senegal	2012	48.8708	43.1713	58.5791	33.7292	72.4204
1	3	ironpreg	Lower-middle income	Senegal	2014	46.7729	41.6364	53.0126	23.1741	69.2556
1	4	anc4	Lower-middle income	Senegal	2010	48.9333	40.2474	62.4477	27.4316	64.4473
1	4	anc4	Lower-middle income	Senegal	2012	45.8347	38.4623	59.2638	27.6611	61.5011
1	4	anc4	Lower-middle income	Senegal	2014	47.0727	40.6703	55.4694	25.5146	59.6565
1	3	ironpreg	Upper-middle income	Albania	2008	9.09235	5.03486	15.2581	1.86211	11.9254
1	3	ironpreg	Upper-middle income	Albania	2017	18.5104	18.5966	18.4424	1.9311	36.5197
1	4	anc4	Upper-middle income	Albania	2008	69.0483	59.3006	84.4415	46.8366	87.2101
1	4	anc4	Upper-middle income	Albania	2017	78.9889	74.2444	82.6543	42.4978	93.5134
1	3	ironpreg	Upper-middle income	Jordan	2012	61.4482	55.1588	62.8256	52.8752	65.0356
1	3	ironpreg	Upper-middle income	Jordan	2017	48.9114	44.681	49.4471	31.6685	58.9842
1	4	anc4	Upper-middle income	Jordan	2012	94.2489	93.1074	94.5176	93.1297	94.9477
1	4	anc4	Upper-middle income	Jordan	2017	92.3066	92.4605	92.2863	85.3087	95.2003
1	3	ironpreg	Upper-middle income	Peru	2008	27.1069	21.0254	30.5611	6.70113	51.8928
1	3	ironpreg	Upper-middle income	Peru	2009	30.2837	25.3085	32.7601	5.78123	64.4115
1	3	ironpreg	Upper-middle income	Peru	2010	35.3939	28.6544	38.8385	6.65439	60.8685
1	3	ironpreg	Upper-middle income	Peru	2011	40.3559	30.7934	44.9928	9.83765	73.1073
1	3	ironpreg	Upper-middle income	Peru	2012	44.6911	37.54	48.2274	11.2844	78.1629
1	3	ironpreg	Upper-middle income	Peru	2014	47.8325	38.4357	51.5364	12.9793	74.2982
1	3	ironpreg	Upper-middle income	Peru	2015	55.6272	46.0047	58.927	15.2866	78.3679
1	4	anc4	Upper-middle income	Peru	2008	91.4977	86.4396	94.4464	82.6406	100
1	4	anc4	Upper-middle income	Peru	2009	92.4073	86.7618	95.329	70.4256	97.7356
1	4	anc4	Upper-middle income	Peru	2010	92.361	87.2628	95.0968	69.8958	100
1	4	anc4	Upper-middle income	Peru	2011	94.1364	89.9207	96.2311	77.0214	100
1	4	anc4	Upper-middle income	Peru	2012	94.2021	90.7408	95.9001	82.1165	97.4932
1	4	anc4	Upper-middle income	Peru	2014	94.4904	90.673	96.0137	82.1874	99.1382
1	4	anc4	Upper-middle income	Peru	2015	95.5356	92.7357	96.5326	84.2886	97.8306
2	5	bfearly	Low income	Afghanistan	2010	53.9128	52.8681	58.546	23.36	70.9575
2	5	bfearly	Low income	Afghanistan	2015	40.8984	41.9291	37.6725	13.1286	86.7964
2	6	ideliv	Low income	Afghanistan	2010	33.0184	25.4177	66.7269	13.4544	64.3322
2	6	ideliv	Low income	Afghanistan	2015	48.3056	40.0776	76.2336	0.830237	83.0461
2	5	bfearly	Low income	Benin	2011	50.4307	49.009	52.4543	36.8598	62.9977
2	5	bfearly	Low income	Benin	2014	46.5736	46.707	46.3987	29.7711	60.5469
2	6	ideliv	Low income	Benin	2011	86.8517	83.1274	92.4816	58.4456	99.0851
2	6	ideliv	Low income	Benin	2014	87.0185	82.6805	92.7078	62.0887	99.002
2	5	bfearly	Low income	Cambodia	2010	65.7999	66.066	64.3983	44.6514	90.121
2	5	bfearly	Low income	Cambodia	2014	62.5575	64.514	50.5948	15.8654	84.6898
2	6	ideliv	Low income	Cambodia	2010	53.7711	47.8363	85.8197	21.2094	93.3279
2	6	ideliv	Low income	Cambodia	2014	83.2328	81.0884	96.0168	46.2772	97.1353
2	5	bfearly	Low income	Chad	2010	28.7206	28.84	28.3198	12.8423	61.2074
2	5	bfearly	Low income	Chad	2014	23	23.2729	21.8823	13.2618	52.0325
2	6	ideliv	Low income	Chad	2010	15.7944	7.21344	44.6076	1.95822	55.1101
2	6	ideliv	Low income	Chad	2014	21.8706	14.0391	54.0468	4.04621	68.7176
2	5	bfearly	Low income	Guinea-Bissau	2014	33.658	32.8255	35.0871	24.2368	51.5941
2	6	ideliv	Low income	Guinea-Bissau	2014	43.9743	28.0067	71.3851	24.5388	77.8742
2	5	bfearly	Low income	Malawi	2010	94.501	94.4454	94.8229	93.9288	94.5888
2	5	bfearly	Low income	Malawi	2015	76.2769	78.3209	63.3121	71.5249	80.0988
2	6	ideliv	Low income	Malawi	2010	73.155	71.0317	85.8669	70.9929	78.9502
2	6	ideliv	Low income	Malawi	2015	91.43	90.6702	96.3728	90.998	92.0326
2	5	bfearly	Low income	Mali	2009	57.1255	56.1835	60.1792	47.7821	71.5578
2	5	bfearly	Low income	Mali	2012	57.7572	56.7423	61.7423	55.4413	61.812
2	5	bfearly	Low income	Mali	2015	53.2307	53.2193	53.2791	41.8202	60.5684
2	6	ideliv	Low income	Mali	2009	55.4918	46.2603	85.4158	20.3673	93.5628
2	6	ideliv	Low income	Mali	2012	55.022	46.4473	91.4347	26.1951	95.0715
2	6	ideliv	Low income	Mali	2015	64.5699	57.3657	95.0295	30.4458	97.2637
2	5	bfearly	Low income	Mozambique	2008	63.2439	64.7346	59.5509	36.4221	91.7203
2	5	bfearly	Low income	Mozambique	2011	76.6867	77.3294	75.0018	51.4531	95.2413
2	6	ideliv	Low income	Mozambique	2008	59.6939	50.3192	83.0081	40.9326	93.6979
2	6	ideliv	Low income	Mozambique	2011	54.8097	44.4887	81.7582	27.7519	91.8221
2	5	bfearly	Low income	Nepal	2011	44.5336	43.893	50.7783	41.6396	51.3095
2	5	bfearly	Low income	Nepal	2014	48.6903	49.2852	44.6389	29.5607	74.642
2	6	ideliv	Low income	Nepal	2011	35.3312	31.624	71.3334	18.8406	40.8649
2	6	ideliv	Low income	Nepal	2014	55.1525	50.2857	88.2973	23.5867	74.9114
2	5	bfearly	Low income	Rwanda	2010	71.3022	71.9483	66.5091	64.1179	75.392
2	5	bfearly	Low income	Rwanda	2014	80.4725	80.9328	78.2769	74.2542	84.4196
2	6	ideliv	Low income	Rwanda	2010	68.9006	67.1136	82.0443	63.4416	82.986
2	6	ideliv	Low income	Rwanda	2014	90.6909	89.4569	96.7875	88.9244	94.2217
2	5	bfearly	Low income	Senegal	2010	47.9707	46.4695	50.4629	18.3262	74.9993
2	5	bfearly	Low income	Senegal	2012	32.0711	25.505	44.9408	9.79874	53.4455
2	5	bfearly	Low income	Senegal	2015	30.5315	32.2403	27.1258	15.845	51.9881
2	5	bfearly	Low income	Senegal	2017	33.5653	34.4175	32.0436	15.5845	52.2065
2	6	ideliv	Low income	Senegal	2010	72.8244	60.2439	93.0732	32.4499	96.2166
2	6	ideliv	Low income	Senegal	2012	71.3291	60.3479	92.0171	38.244	94.5969
2	6	ideliv	Low income	Senegal	2015	74.5049	64.9213	91.7202	44.7972	94.5123
2	6	ideliv	Low income	Senegal	2017	78.2245	69.1363	93.8496	48.2404	95.8152
2	5	bfearly	Low income	Sierra Leone	2008	48.7396	49.4597	46.838	37.9163	57.6926
2	5	bfearly	Low income	Sierra Leone	2010	44.6185	46.8232	38.9652	40.9847	49.6431
2	5	bfearly	Low income	Sierra Leone	2017	55.6998	56.0456	55.0985	47.0443	70.7046
2	6	ideliv	Low income	Sierra Leone	2008	24.604	19.0227	39.4876	15.4578	35.2207
2	6	ideliv	Low income	Sierra Leone	2010	50.0686	48.129	55.0423	37.5326	64.6476
2	6	ideliv	Low income	Sierra Leone	2017	76.5568	73.5668	81.7566	64.8915	87.3919
2	5	bfearly	Low income	Tajikistan	2012	49.5554	48.7879	52.4319	37.3801	74.4017
2	5	bfearly	Low income	Tajikistan	2017	61.6168	61.2828	63.0222	53.9719	70.8597
2	6	ideliv	Low income	Tajikistan	2012	76.5239	73.5585	87.4266	65.3609	93.2577
2	6	ideliv	Low income	Tajikistan	2017	88.1589	86.6639	93.8264	76.0567	99.0732
2	5	bfearly	Low income	Tanzania	2010	45.0688	41.3226	59.2558	13.6117	91.0959
2	5	bfearly	Low income	Tanzania	2015	51.1937	49.9955	54.3203	25.9776	79.9946
2	6	ideliv	Low income	Tanzania	2010	50.1524	41.9315	82.4315	23.5542	90.2112
2	6	ideliv	Low income	Tanzania	2015	62.5835	53.7221	86.3859	40.3877	94.1954
2	5	bfearly	Low income	Zimbabwe	2009	51.1796	51.1285	51.3075	45.5609	58.9546
2	5	bfearly	Low income	Zimbabwe	2010	65.2092	65.5037	64.4998	49.4592	82.5461
2	5	bfearly	Low income	Zimbabwe	2014	58.8523	59.1031	58.2483	52.513	70.0029
2	5	bfearly	Low income	Zimbabwe	2015	57.6264	58.9861	54.1423	43.4146	80.6492
2	6	ideliv	Low income	Zimbabwe	2009	58.4676	47.5906	85.687	42.7959	88.0156
2	6	ideliv	Low income	Zimbabwe	2010	65.1164	56.6588	85.0686	50.3427	88.2789
2	6	ideliv	Low income	Zimbabwe	2014	79.6361	74.2235	92.6738	71.0346	94.2709
2	6	ideliv	Low income	Zimbabwe	2015	76.9913	70.0402	92.0539	65.7294	91.1078
2	5	bfearly	Lower-middle income	Armenia	2010	35.7156	44.0964	29.352	18.9907	74.9845
2	5	bfearly	Lower-middle income	Armenia	2015	40.8796	48.7409	35.3487	16.3425	74.4079
2	6	ideliv	Lower-middle income	Armenia	2010	99.3687	99.1836	99.5005	97.8903	100
2	6	ideliv	Lower-middle income	Armenia	2015	99.8024	99.9483	99.6941	99.0153	100
2	5	bfearly	Lower-middle income	Bangladesh	2011	47.0556	47.8583	44.3087	43.0323	54.0084
2	5	bfearly	Lower-middle income	Bangladesh	2012	57.3739	58.6212	52.7238	47.3475	73.4685
2	5	bfearly	Lower-middle income	Bangladesh	2014	50.7985	52.7538	45.2527	39.1325	59.8621
2	6	ideliv	Lower-middle income	Bangladesh	2011	24.8981	19.0566	45.3108	18.7251	40.2528
2	6	ideliv	Lower-middle income	Bangladesh	2012	30.9571	25.8913	49.844	17.1401	45.6358
2	6	ideliv	Lower-middle income	Bangladesh	2014	37.6254	30.7093	57.4402	22.7565	54.6956
2	5	bfearly	Lower-middle income	Cameroon	2011	39.8967	38.6622	41.5641	23.8259	68.0496
2	5	bfearly	Lower-middle income	Cameroon	2014	31.1958	29.716	33.3503	13.156	48.6121
2	6	ideliv	Lower-middle income	Cameroon	2011	61.1781	44.0738	84.5876	22.6669	97.7773
2	6	ideliv	Lower-middle income	Cameroon	2014	61.2612	45.4271	84.3142	25.1847	97.1508
2	5	bfearly	Lower-middle income	Congo Republic	2011	23.8189	24.566	23.3502	4.72643	60.5337
2	5	bfearly	Lower-middle income	Congo Republic	2014	25.2739	21.214	27.8101	7.51378	34.1338
2	6	ideliv	Lower-middle income	Congo Republic	2011	91.4602	82.3666	97.3652	71.3204	99.3771
2	6	ideliv	Lower-middle income	Congo Republic	2014	91.4857	80.7957	98.1635	68.0587	98.8004
2	5	bfearly	Lower-middle income	Egypt	2008	53.7977	56.491	49.4164	44.1889	57.627
2	5	bfearly	Lower-middle income	Egypt	2014	27.0995	28.31	24.36	16.4302	36.033
2	6	ideliv	Lower-middle income	Egypt	2008	71.7325	63.6188	85.5167	49.6568	89.3946
2	6	ideliv	Lower-middle income	Egypt	2014	86.7192	83.5871	93.7123	75.9122	96.4191
2	5	bfearly	Lower-middle income	El Salvador	2008	34.5168	40.1612	28.3909	24.0742	53.0587
2	5	bfearly	Lower-middle income	El Salvador	2014	42.0049	48.8288	36.9853	33.5133	50.4502
2	6	ideliv	Lower-middle income	El Salvador	2008	85.1976	76.7181	94.589	67.7389	94.4118
2	6	ideliv	Lower-middle income	El Salvador	2014	97.5389	95.6802	98.9062	95.3443	99.3932
2	5	bfearly	Lower-middle income	Eswatini	2010	54.4814	55.0971	52.6052	49.6444	58.6565
2	5	bfearly	Lower-middle income	Eswatini	2014	48.3275	48.4597	47.9664	39.8149	56.7958
2	6	ideliv	Lower-middle income	Eswatini	2010	80.4255	78.3282	86.816	66.5452	90.0014
2	6	ideliv	Lower-middle income	Eswatini	2014	87.7267	85.8266	92.915	82.4849	90.5733
2	5	bfearly	Lower-middle income	Ghana	2008	51.9339	49.8383	55.2649	41.669	66.8307
2	5	bfearly	Lower-middle income	Ghana	2011	45.8838	46.5973	44.9085	28.556	61.9248
2	5	bfearly	Lower-middle income	Ghana	2014	55.6142	56.4749	54.5443	40.6251	65.1695
2	6	ideliv	Lower-middle income	Ghana	2008	57.1204	41.6575	82.4187	26.3265	83.7076
2	6	ideliv	Lower-middle income	Ghana	2011	67.3675	52.6578	87.4733	37.0569	87.5724
2	6	ideliv	Lower-middle income	Ghana	2014	73.0773	59.0143	90.2722	35.4275	92.5006
2	5	bfearly	Lower-middle income	Guatemala	2008	57.4229	62.0434	49.8623	47.0434	63.18
2	5	bfearly	Lower-middle income	Guatemala	2014	63.1335	68.3618	53.35	48.6807	75.6702
2	6	ideliv	Lower-middle income	Guatemala	2008	51.2297	36.6117	76.5614	20.7859	88.4066
2	6	ideliv	Lower-middle income	Guatemala	2014	64.9998	54.8204	83.2487	37.4362	91.1248
2	5	bfearly	Lower-middle income	Guyana	2009	60.2527	59.7893	61.988	36.8554	81.5595
2	5	bfearly	Lower-middle income	Guyana	2014	49.2132	51.2146	42.8424	29.8878	70.5297
2	6	ideliv	Lower-middle income	Guyana	2009	89.0284	86.6544	97.201	46.0038	96.3027
2	6	ideliv	Lower-middle income	Guyana	2014	92.7317	90.8014	98.876	46.2985	99.0725
2	5	bfearly	Lower-middle income	Kenya	2008	55.7665	57.2329	49.9773	30.4808	72.0735
2	5	bfearly	Lower-middle income	Kenya	2014	62.2139	63.1455	60.528	48.0772	80.8358
2	6	ideliv	Lower-middle income	Kenya	2008	42.604	35.3926	74.6668	17.3342	89.3815
2	6	ideliv	Lower-middle income	Kenya	2014	61.4621	49.7616	82.3146	29.6592	90.349
2	5	bfearly	Lower-middle income	Kyrgyzstan	2012	83.8134	84.8495	81.3334	71.8827	95.1954
2	5	bfearly	Lower-middle income	Kyrgyzstan	2014	82.4902	82.5155	82.4369	67.3204	92.2733
2	6	ideliv	Lower-middle income	Kyrgyzstan	2012	99.5431	99.3683	99.9543	98.4761	100
2	6	ideliv	Lower-middle income	Kyrgyzstan	2014	98.3445	97.8658	99.3548	96.4442	100
2	5	bfearly	Lower-middle income	Lesotho	2009	49.7721	48.4608	54.2481	36.3627	60.0304
2	5	bfearly	Lower-middle income	Lesotho	2014	65.2939	65.8711	63.6603	58.6238	79.3993
2	6	ideliv	Lower-middle income	Lesotho	2009	58.6609	50.5364	85.6203	41.6368	68.997
2	6	ideliv	Lower-middle income	Lesotho	2014	76.5045	71.4343	88.9561	60.8297	83.7337
2	5	bfearly	Lower-middle income	Mauritania	2011	55.7336	58.8333	51.2983	32.4591	84.192
2	5	bfearly	Lower-middle income	Mauritania	2015	61.807	62.673	60.7486	31.766	72.4095
2	6	ideliv	Lower-middle income	Mauritania	2011	64.499	47.372	89.0064	32.7112	94.6929
2	6	ideliv	Lower-middle income	Mauritania	2015	69.3467	50.0596	92.9179	33.1941	100
2	5	bfearly	Lower-middle income	Pakistan	2012	18.0139	18.0605	17.9031	12.746	60.4189
2	5	bfearly	Lower-middle income	Pakistan	2017	19.5604	18.9601	20.7826	12.0454	59.5724
2	6	ideliv	Lower-middle income	Pakistan	2012	48.2288	40.1397	67.9093	15.8359	86.3534
2	6	ideliv	Lower-middle income	Pakistan	2017	65.9009	58.9223	80.7714	34.5736	83.7447
2	5	bfearly	Lower-middle income	Philippines	2008	48.262	52.3937	43.9124	24.5811	73.5377
2	5	bfearly	Lower-middle income	Philippines	2017	56.9041	57.9699	55.5791	35.5324	79.9917
2	6	ideliv	Lower-middle income	Philippines	2008	44.1688	29.7914	59.2397	14.7212	69.3349
2	6	ideliv	Lower-middle income	Philippines	2017	77.7498	72.1801	84.8056	28.4149	91.915
2	5	bfearly	Lower-middle income	Sao Tome and Principe	2008	42.93	45.1864	40.1464	28.1278	46.6742
2	5	bfearly	Lower-middle income	Sao Tome and Principe	2014	38.2559	43.8468	35.3208	10.4088	64.061
2	6	ideliv	Lower-middle income	Sao Tome and Principe	2008	78.7563	71.9132	86.0077	69.391	82.1176
2	6	ideliv	Lower-middle income	Sao Tome and Principe	2014	90.9803	85.0986	94.0681	76.7736	94.7013
2	5	bfearly	Lower-middle income	Senegal	2010	47.9707	46.4695	50.4629	18.3262	74.9993
2	5	bfearly	Lower-middle income	Senegal	2012	32.0711	25.505	44.9408	9.79874	53.4455
2	5	bfearly	Lower-middle income	Senegal	2014	29.6594	28.1646	31.6325	7.77298	63.8122
2	6	ideliv	Lower-middle income	Senegal	2010	72.8244	60.2439	93.0732	32.4499	96.2166
2	6	ideliv	Lower-middle income	Senegal	2012	71.3291	60.3479	92.0171	38.244	94.5969
2	6	ideliv	Lower-middle income	Senegal	2014	76.9094	65.1759	93.0207	40.0712	96.8847
2	5	bfearly	Lower-middle income	State of Palestine	2010	61.5186	57.9944	62.2401	35.0422	80.9525
2	5	bfearly	Lower-middle income	State of Palestine	2014	40.8351	44.9387	40.1193	24.7212	66.3961
2	6	ideliv	Lower-middle income	State of Palestine	2010	98.4175	97.5998	98.5842	95.6506	100
2	6	ideliv	Lower-middle income	State of Palestine	2014	99.3134	99.3162	99.313	95.9671	100
2	5	bfearly	Lower-middle income	Sudan	2010	67.149	66.4872	68.8805	56.6444	80.0083
2	5	bfearly	Lower-middle income	Sudan	2014	68.7165	67.9009	70.9821	36.7255	90.2209
2	6	ideliv	Lower-middle income	Sudan	2010	20.9545	14.5128	38.0983	6.51664	51.8909
2	6	ideliv	Lower-middle income	Sudan	2014	27.7286	21.4504	45.1709	7.51356	72.4751
2	5	bfearly	Upper-middle income	Albania	2008	43.4478	44.7903	41.5331	40.1347	49.2305
2	5	bfearly	Upper-middle income	Albania	2017	56.5221	50.3034	61.2006	19.3147	86.1958
2	6	ideliv	Upper-middle income	Albania	2008	96.6983	95.1751	99.1186	95.0715	99.7602
2	6	ideliv	Upper-middle income	Albania	2017	98.5854	98.3052	98.805	97.4663	100
2	5	bfearly	Upper-middle income	Belize	2011	61.5021	61.7547	61.093	54.6936	70.7247
2	5	bfearly	Upper-middle income	Belize	2015	68.2541	67.1287	69.8585	50.2617	83.2834
2	6	ideliv	Upper-middle income	Belize	2011	93.8307	91.5654	97.4995	80.729	98.2166
2	6	ideliv	Upper-middle income	Belize	2015	96.4047	96.8051	95.834	92.5118	100
2	5	bfearly	Upper-middle income	Iraq	2011	42.7503	45.3868	41.4953	37.8079	43.4249
2	5	bfearly	Upper-middle income	Iraq	2018	32.3583	34.7907	31.2628	9.69052	59.7015
2	6	ideliv	Upper-middle income	Iraq	2011	76.5542	69.6205	79.8549	75.4217	84.8519
2	6	ideliv	Upper-middle income	Iraq	2018	86.5808	80.8509	89.1617	75.6905	98.1347
2	5	bfearly	Upper-middle income	Jordan	2012	18.5511	21.0881	17.9235	17.4841	25.9618
2	5	bfearly	Upper-middle income	Jordan	2017	67.0488	64.6216	67.3834	49.1621	75.352
2	6	ideliv	Upper-middle income	Jordan	2012	98.7515	99.2561	98.6367	98.6727	99.0578
2	6	ideliv	Upper-middle income	Jordan	2017	98.0623	99.3781	97.8913	96.8394	99.7828
2	5	bfearly	Upper-middle income	Kazakhstan	2010	67.8273	69.3854	66.2242	44.635	83.3513
2	5	bfearly	Upper-middle income	Kazakhstan	2015	83.2887	83.601	82.9749	70.0912	91.1128
2	6	ideliv	Upper-middle income	Kazakhstan	2010	99.6106	99.5245	99.6992	98.6361	100
2	6	ideliv	Upper-middle income	Kazakhstan	2015	99.3387	99.333	99.3444	97.4707	100
2	5	bfearly	Upper-middle income	Peru	2008	59.5313	69.784	53.6348	30.128	87.0355
2	5	bfearly	Upper-middle income	Peru	2009	51.5886	65.379	44.4398	26.609	88.0636
2	5	bfearly	Upper-middle income	Peru	2010	51.0775	63.8331	44.1416	25.0971	85.3111
2	5	bfearly	Upper-middle income	Peru	2011	51.6084	67.4108	43.3607	26.4701	85.6416
2	5	bfearly	Upper-middle income	Peru	2012	53.7413	65.7765	47.6076	32.8392	78.8111
2	5	bfearly	Upper-middle income	Peru	2014	54.1419	67.2078	48.9497	27.7493	80.9403
2	5	bfearly	Upper-middle income	Peru	2015	52.754	69.4041	46.5925	36.9224	83.0699
2	6	ideliv	Upper-middle income	Peru	2008	80.6903	57.7947	93.6947	43.9211	100
2	6	ideliv	Upper-middle income	Peru	2009	79.845	56.5424	92.7184	52.9011	96.5786
2	6	ideliv	Upper-middle income	Peru	2010	81.8508	60.0172	94.0226	47.6124	97.5811
2	6	ideliv	Upper-middle income	Peru	2011	83.0325	61.0472	94.6916	49.6584	99.7418
2	6	ideliv	Upper-middle income	Peru	2012	84.719	65.087	95.0255	57.0109	98.8038
2	6	ideliv	Upper-middle income	Peru	2014	87.7733	69.071	95.6696	61.5808	99.4092
2	6	ideliv	Upper-middle income	Peru	2015	89.7239	71.3357	96.3975	62.9778	99.1399
2	5	bfearly	Upper-middle income	Serbia	2010	7.58925	6.9091	8.22359	7.21799	8.79501
2	5	bfearly	Upper-middle income	Serbia	2014	50.7597	48.9246	51.9978	41.5857	62.8296
2	6	ideliv	Upper-middle income	Serbia	2010	99.7703	99.761	99.779	99.5786	100
2	6	ideliv	Upper-middle income	Serbia	2014	98.2831	99.001	97.7987	94.2722	100
2	5	bfearly	Upper-middle income	Thailand	2012	46.2503	52.2165	38.0015	29.1905	60.942
2	5	bfearly	Upper-middle income	Thailand	2015	39.9372	42.2823	37.0187	27.9192	58.6117
2	6	ideliv	Upper-middle income	Thailand	2012	99.5585	99.599	99.5026	98.5978	99.8923
2	6	ideliv	Upper-middle income	Thailand	2015	98.6206	99.4006	97.65	97.0242	99.3732
3	9	vita	Low income	Afghanistan	2010	50.5518	48.0673	63.8806	19.5552	75.8334
3	9	vita	Low income	Afghanistan	2015	47.5061	47.4701	47.6261	8.63958	91.7185
3	9	vita	Low income	Benin	2011	48.6259	45.3283	53.5588	33.7519	64.2746
3	9	vita	Low income	Benin	2014	23.8981	26.3982	20.6726	5.69297	53.1034
3	9	vita	Low income	Cambodia	2010	70.8711	71.0775	69.7965	37.3887	84.6426
3	9	vita	Low income	Cambodia	2014	69.5805	70.6051	63.6507	46.0538	90.8313
3	9	vita	Low income	Chad	2010	43.3782	40.136	55.7648	21.0724	64.7842
3	9	vita	Low income	Chad	2014	44.1004	42.6575	50.1397	10.9467	71.325
3	9	vita	Low income	Malawi	2010	85.5969	86.6531	79.2631	83.7872	88.6915
3	9	vita	Low income	Malawi	2015	64.1198	64.9351	58.8008	62.9212	65.2307
3	9	vita	Low income	Mali	2009	74.4011	71.0965	84.7156	39.6101	86.164
3	9	vita	Low income	Mali	2012	60.8415	57.9152	72.9354	47.6355	70.0685
3	9	vita	Low income	Mozambique	2011	74.5739	70.5582	84.9931	57.6073	93.6535
3	9	vita	Low income	Nepal	2011	86.8295	87.225	83.0846	86.0939	90.051
3	9	vita	Low income	Rwanda	2010	92.9358	92.606	95.3809	90.9707	96.9082
3	9	vita	Low income	Rwanda	2014	86.4156	86.9275	83.8572	82.8281	89.7753
3	9	vita	Low income	Senegal	2010	78.3592	76.2625	81.5813	59.6382	91.1901
3	9	vita	Low income	Senegal	2012	83.7309	82.8308	85.4258	70.9085	90.5621
3	9	vita	Low income	Senegal	2015	88.3924	88.1828	88.7719	77.6907	93.862
3	9	vita	Low income	Senegal	2017	62.5562	65.3754	57.8644	46.1267	79.7848
3	9	vita	Low income	Sierra Leone	2008	25.9002	24.5532	29.545	20.4907	33.9192
3	9	vita	Low income	Sierra Leone	2010	90.6056	90.3491	91.2796	86.9887	92.6167
3	9	vita	Low income	Tajikistan	2012	76.5137	77.5046	72.9327	62.4972	80.7436
3	9	vita	Low income	Tajikistan	2017	75.5013	77.0775	69.653	57.9368	80.7365
3	9	vita	Low income	Tanzania	2010	60.7895	59.628	65.4255	12.1446	90.256
3	9	vita	Low income	Tanzania	2015	41.1839	39.3064	46.372	14.8804	68.1819
3	9	vita	Low income	Zimbabwe	2009	22.2069	20.8748	25.5862	14.5851	32.8061
3	9	vita	Low income	Zimbabwe	2010	65.5918	64.1978	68.8563	52.5306	75.0805
3	9	vita	Low income	Zimbabwe	2014	31.9053	31.4199	33.2596	24.151	44.0085
3	9	vita	Low income	Zimbabwe	2015	67.206	67.7821	66.0006	60.24	76.8662
3	9	vita	Lower-middle income	Bangladesh	2011	62.0948	62.4723	60.7721	52.4112	73.7089
3	9	vita	Lower-middle income	Bangladesh	2014	62.0742	60.9705	65.2953	55.4936	65.4722
3	9	vita	Lower-middle income	Cameroon	2011	55.3373	58.4232	51.2998	33.3033	76.8327
3	9	vita	Lower-middle income	Cameroon	2014	38.0884	36.4759	40.3313	30.5415	49.8126
3	9	vita	Lower-middle income	Congo Republic	2011	64.8637	61.3141	67.1752	37.2441	78.657
3	9	vita	Lower-middle income	Egypt	2008	12.4964	11.5595	14.0934	10.9187	16.1291
3	9	vita	Lower-middle income	Egypt	2014	16.7377	16.597	17.0455	12.7033	20.1533
3	9	vita	Lower-middle income	El Salvador	2008	51.5027	56.1343	46.2507	43.5492	67.4949
3	9	vita	Lower-middle income	El Salvador	2014	44.718	45.8419	43.881	40.6963	48.8998
3	9	vita	Lower-middle income	Eswatini	2010	68.981	68.6376	70.4352	56.5294	80.9774
3	9	vita	Lower-middle income	Eswatini	2014	19.5048	18.6281	22.4961	17.4441	22.7863
3	9	vita	Lower-middle income	Ghana	2008	58.2149	57.8517	58.8197	42.2582	69.941
3	9	vita	Lower-middle income	Ghana	2011	74.693	75.5942	73.5295	58.7864	90.4646
3	9	vita	Lower-middle income	Ghana	2014	65.2411	67.7281	62.2383	44.3434	79.0107
3	9	vita	Lower-middle income	Guatemala	2008	32.1083	35.6947	25.9171	23.6406	45.1761
3	9	vita	Lower-middle income	Guatemala	2014	49.7087	51.821	45.98	35.2989	64.2583
3	9	vita	Lower-middle income	Kenya	2008	30.5943	29.5676	35.0512	20.1131	38.685
3	9	vita	Lower-middle income	Kenya	2014	71.7444	69.6976	75.4007	55.3352	79.1567
3	9	vita	Lower-middle income	Kyrgyzstan	2012	43.8159	43.2219	45.2509	24.7382	84.7973
3	9	vita	Lower-middle income	Lesotho	2009	33.8392	30.5323	44.2358	20.3333	45.7313
3	9	vita	Lower-middle income	Lesotho	2014	61.3041	61.7658	60.2178	53.311	73.636
3	9	vita	Lower-middle income	Mauritania	2011	79.4221	77.7876	82.0389	50.1048	96.314
3	9	vita	Lower-middle income	Pakistan	2012	72.0519	73.7697	68.0056	8.80299	81.2338
3	9	vita	Lower-middle income	Pakistan	2017	75.1618	73.8697	77.8546	50.1366	79.0097
3	9	vita	Lower-middle income	Philippines	2008	75.8644	75.614	76.1203	48.0176	84.0722
3	9	vita	Lower-middle income	Philippines	2017	75.4899	76.6268	74.0724	44.6026	90.2046
3	9	vita	Lower-middle income	Sao Tome and Principe	2008	47.7526	47.3799	48.1529	35.2643	71.1938
3	9	vita	Lower-middle income	Sao Tome and Principe	2014	8.83854	11.5213	7.47149	7.44426	13.4031
3	9	vita	Lower-middle income	Senegal	2010	78.3592	76.2625	81.5813	59.6382	91.1901
3	9	vita	Lower-middle income	Senegal	2012	83.7309	82.8308	85.4258	70.9085	90.5621
3	9	vita	Lower-middle income	Senegal	2014	88.5985	88.4403	88.8113	76.994	94.2833
3	9	vita	Lower-middle income	State of Palestine	2010	88.8459	90.1243	88.5765	84.209	96.1676
3	9	vita	Lower-middle income	Sudan	2014	78.0601	75.6276	84.4529	55.0594	87.1459
3	9	vita	Upper-middle income	Belize	2011	65.0744	66.9497	62.0046	51.2983	78.1617
3	9	vita	Upper-middle income	Iraq	2011	30.6227	20.0178	35.9891	28.5425	45.2334
3	9	vita	Upper-middle income	Jordan	2012	10.9849	8.80534	11.4757	9.99018	11.4997
3	9	vita	Upper-middle income	Jordan	2017	27.1782	25.5256	27.3884	17.2221	35.9937
3	9	vita	Upper-middle income	Peru	2008	5.21074	6.86323	4.1675	0	23.7579
3	9	vita	Upper-middle income	Peru	2009	4.82121	8.32603	2.91276	0.415152	26.966
3	9	vita	Upper-middle income	Peru	2010	9.07988	17.7444	4.28974	0	37.8652
3	9	vita	Upper-middle income	Peru	2011	7.27601	15.1413	3.19671	0	26.8462
3	9	vita	Upper-middle income	Peru	2012	4.52504	8.44403	2.47276	0	23.7542
3	9	vita	Upper-middle income	Peru	2014	7.33926	13.5961	4.73446	1.45638	35.3316
3	9	vita	Upper-middle income	Peru	2015	8.45692	16.772	5.48218	1.93989	25.3983
4	10	zincd	Low income	Afghanistan	2010	5.27064	5.48289	4.06929	0.47188	10.4457
4	10	zincd	Low income	Afghanistan	2015	9.61974	10.7046	6.52312	0	83.9043
4	11	ors	Low income	Afghanistan	2010	53.2533	54.2233	47.763	36.3138	73.6803
4	11	ors	Low income	Afghanistan	2015	46.2266	47.1183	43.6813	11.7597	98.7317
4	10	zincd	Low income	Benin	2011	9.61503	9.26934	10.1087	2.68893	19.0896
4	10	zincd	Low income	Benin	2014	21.3219	21.9563	20.4891	11.1985	37.7989
4	11	ors	Low income	Benin	2011	50.0909	47.4259	53.897	33.1675	62.1979
4	11	ors	Low income	Benin	2014	25.3829	24.6624	26.3286	12.4816	41.4922
4	10	zincd	Low income	Cambodia	2010	2.41918	2.54348	1.4444	0	17.4551
4	10	zincd	Low income	Cambodia	2014	5.40419	5.76464	3.25191	0	27.7371
4	11	ors	Low income	Cambodia	2010	34.052	34.1898	32.9711	17.0257	63.5849
4	11	ors	Low income	Cambodia	2014	35.233	36.0677	30.2487	20.1902	77.1605
4	10	zincd	Low income	Chad	2010	0.241141	0.18192	0.461877	0	1.1174
4	10	zincd	Low income	Chad	2014	1.26872	0.895873	2.73425	0	2.96463
4	11	ors	Low income	Chad	2010	13.3034	9.55248	27.2846	2.7698	35.6062
4	11	ors	Low income	Chad	2014	20.4447	18.4111	28.4381	6.30829	31.2401
4	10	zincd	Low income	Guinea-Bissau	2014	27.8199	22.4722	34.6472	13.2953	40.8395
4	11	ors	Low income	Guinea-Bissau	2014	35.1176	29.7772	41.9356	13.6118	43.5776
4	10	zincd	Low income	Malawi	2010	0.174348	0.204573	0	0	0.227486
4	10	zincd	Low income	Malawi	2015	28.1428	27.5627	31.2531	27.7911	28.7436
4	11	ors	Low income	Malawi	2010	68.986	68.5563	71.4648	68.1221	72.9716
4	11	ors	Low income	Malawi	2015	64.7373	65.653	59.8279	61.2385	66.6349
4	10	zincd	Low income	Mali	2012	2.1411	1.97106	2.80059	0.867163	3.73998
4	10	zincd	Low income	Mali	2015	8.9623	8.86016	9.4572	7.39251	13.5875
4	11	ors	Low income	Mali	2012	36.7962	35.887	40.3226	21.6545	46.0043
4	11	ors	Low income	Mali	2015	20.8532	19.0796	29.4466	12.0753	41.5747
4	10	zincd	Low income	Mozambique	2015	30.8972	27.8858	40.6936	21.136	44.948
4	11	ors	Low income	Mozambique	2015	45.933	41.2253	61.2483	31.8411	60.7117
4	10	zincd	Low income	Nepal	2011	6.16598	6.27893	5.03878	5.5267	7.09112
4	11	ors	Low income	Nepal	2011	39.0479	38.5266	44.2497	35.1537	40.3488
4	10	zincd	Low income	Senegal	2010	0.248737	0.372	0.0889715	0	1.11617
4	10	zincd	Low income	Senegal	2012	0.634931	0.772671	0.388916	0	2.9343
4	10	zincd	Low income	Senegal	2015	8.99268	6.96057	13.6114	1.21524	24.4155
4	10	zincd	Low income	Senegal	2017	26.8773	24.8807	31.0524	17.1629	39.9005
4	11	ors	Low income	Senegal	2010	22.4003	20.8678	24.3865	10.2697	35.501
4	11	ors	Low income	Senegal	2012	17.2065	15.8844	19.5678	8.36619	25.1529
4	11	ors	Low income	Senegal	2015	31.5922	31.3715	32.0938	11.8786	44.7522
4	11	ors	Low income	Senegal	2017	27.8661	27.5685	28.4885	17.2804	39.443
4	10	zincd	Low income	Sierra Leone	2008	2.0421	1.82506	2.78568	0.620698	3.55109
4	10	zincd	Low income	Sierra Leone	2010	1.27971	1.32906	1.13286	0.768011	1.48537
4	10	zincd	Low income	Sierra Leone	2017	50.033	52.124	45.7025	44.2899	55.2547
4	11	ors	Low income	Sierra Leone	2008	67.9907	64.9593	78.3762	62.5221	79.8033
4	11	ors	Low income	Sierra Leone	2010	75.0057	76.5017	70.5534	70.3171	78.2747
4	11	ors	Low income	Sierra Leone	2017	77.7326	80.7503	71.4829	70.4558	85.0015
4	10	zincd	Low income	Tajikistan	2012	0	0	0	0	0
4	10	zincd	Low income	Tajikistan	2017	19.6744	18.1687	25.6084	17.9659	36.4542
4	11	ors	Low income	Tajikistan	2012	60.2802	61.1514	57.7594	56.8821	78.1224
4	11	ors	Low income	Tajikistan	2017	61.7057	60.6473	65.8767	58.4036	71.0474
4	10	zincd	Low income	Tanzania	2010	4.6617	4.97406	3.71978	0	14.178
4	10	zincd	Low income	Tanzania	2015	17.453	17.1559	18.0887	7.55923	44.4156
4	11	ors	Low income	Tanzania	2010	44.0296	43.9311	44.3264	24.4895	54.8385
4	11	ors	Low income	Tanzania	2015	44.7597	44.1827	45.9943	29.7711	61.5001
4	10	zincd	Low income	Zimbabwe	2010	0.100691	0.151373	0	0	1.90041
4	10	zincd	Low income	Zimbabwe	2014	16.9637	17.2995	15.8826	9.72326	26.912
4	10	zincd	Low income	Zimbabwe	2015	19.9242	21.2081	17.1509	12.225	33.6372
4	11	ors	Low income	Zimbabwe	2010	20.8987	18.3645	25.9334	9.64241	28.4449
4	11	ors	Low income	Zimbabwe	2014	43.4449	42.8865	45.2428	29.9184	60.4987
4	11	ors	Low income	Zimbabwe	2015	40.4994	37.7611	46.4144	33.8083	60.2956
4	10	zincd	Lower-middle income	Armenia	2010	1.0211	3.58082	0	0	5.35376
4	10	zincd	Lower-middle income	Armenia	2015	3.66181	0	9.12159	NA	NA
4	11	ors	Lower-middle income	Armenia	2010	33.0308	39.5027	30.4491	25.547	32.8674
4	11	ors	Lower-middle income	Armenia	2015	36.9394	25.3297	54.2495	NA	NA
4	10	zincd	Lower-middle income	Bangladesh	2011	40.819	38.4746	51.4361	33.819	44.8674
4	10	zincd	Lower-middle income	Bangladesh	2012	11.8144	9.07174	20.4787	3.67605	18.1347
4	10	zincd	Lower-middle income	Bangladesh	2014	44.1106	44.7852	42.1425	23.8933	52.347
4	11	ors	Lower-middle income	Bangladesh	2011	77.58	76.0769	84.3871	56.0377	87.5908
4	11	ors	Lower-middle income	Bangladesh	2012	70.9327	69.9903	73.9099	63.0976	78.3042
4	11	ors	Lower-middle income	Bangladesh	2014	77.0165	74.8301	83.3946	66.7149	85.808
4	10	zincd	Lower-middle income	Cameroon	2011	0.074758	0.0839012	0.0588627	0	0.684897
4	10	zincd	Lower-middle income	Cameroon	2014	12.0296	9.52577	17.2693	5.96789	28.4679
4	11	ors	Lower-middle income	Cameroon	2011	17.1956	11.8488	26.491	8.12195	41.9894
4	11	ors	Lower-middle income	Cameroon	2014	15.8191	11.7137	24.41	7.16768	43.6267
4	10	zincd	Lower-middle income	Congo Republic	2014	16.0314	12.2041	18.5767	5.26707	21.7073
4	11	ors	Lower-middle income	Congo Republic	2014	26.8567	20.1341	31.3273	12.4015	34.4001
4	10	zincd	Lower-middle income	Egypt	2008	0.328892	0.149943	0.595856	0	2.41647
4	10	zincd	Lower-middle income	Egypt	2014	1.69493	1.43615	2.39628	0.549877	6.13211
4	11	ors	Lower-middle income	Egypt	2008	28.4092	28.944	27.6114	9.18921	31.4972
4	11	ors	Lower-middle income	Egypt	2014	28.3659	29.1865	26.1417	16.2445	34.8359
4	10	zincd	Lower-middle income	El Salvador	2014	32.7451	33.2508	32.3052	17.9926	48.6655
4	11	ors	Lower-middle income	El Salvador	2014	69.8423	67.9459	71.4923	62.7481	76.4528
4	10	zincd	Lower-middle income	Eswatini	2014	45.1807	48.7134	32.7135	31.4677	60.1207
4	11	ors	Lower-middle income	Eswatini	2014	83.9689	89.5016	64.4435	75.2939	91.3685
4	10	zincd	Lower-middle income	Ghana	2008	1.77256	1.56622	2.18289	0	6.86025
4	10	zincd	Lower-middle income	Ghana	2011	0.139462	0.217452	0	0	1.17659
4	10	zincd	Lower-middle income	Ghana	2014	7.38777	8.1516	6.24844	0	18.9703
4	11	ors	Lower-middle income	Ghana	2008	44.5176	42.1733	49.1793	24.2792	54.7058
4	11	ors	Lower-middle income	Ghana	2011	34.9633	33.8164	37.0142	20.2415	59.3304
4	11	ors	Lower-middle income	Ghana	2014	48.6229	48.8942	48.2181	39.2906	67.5619
4	10	zincd	Lower-middle income	Guatemala	2014	1.28192	1.14023	1.53783	0.296478	2.36739
4	11	ors	Lower-middle income	Guatemala	2014	48.8485	47.497	51.2895	40.6429	65.446
4	10	zincd	Lower-middle income	Guyana	2009	1.28822	1.49372	0	0	8.76302
4	11	ors	Lower-middle income	Guyana	2009	49.8437	55.8434	12.2332	23.4887	77.9681
4	10	zincd	Lower-middle income	Kenya	2008	0.208789	0.245399	0.0489273	0	2.73275
4	10	zincd	Lower-middle income	Kenya	2014	8.1267	6.69226	10.9533	3.42979	12.7846
4	11	ors	Lower-middle income	Kenya	2008	38.8245	38.4792	40.3318	27.9688	62.1149
4	11	ors	Lower-middle income	Kenya	2014	53.8101	51.9456	57.4841	45.5893	63.3676
4	10	zincd	Lower-middle income	Kyrgyzstan	2012	0	0	0	0	0
4	10	zincd	Lower-middle income	Kyrgyzstan	2014	15.3175	13.5794	19.6734	3.76901	35.4338
4	11	ors	Lower-middle income	Kyrgyzstan	2012	35.4405	34.929	37.2513	27.6933	48.7377
4	11	ors	Lower-middle income	Kyrgyzstan	2014	33.3669	33.0697	34.1117	22.0528	46.8669
4	10	zincd	Lower-middle income	Lesotho	2014	0.675963	0.897873	0	0	3.41633
4	11	ors	Lower-middle income	Lesotho	2014	53.3942	53.6435	52.6345	38.3443	74.0529
4	10	zincd	Lower-middle income	Mauritania	2011	0.380128	0.368788	0.396455	0	1.38788
4	10	zincd	Lower-middle income	Mauritania	2015	23.1535	17.568	33.8547	13.0563	41.9092
4	11	ors	Lower-middle income	Mauritania	2011	24.9386	18.8362	33.7255	12.5564	35.403
4	11	ors	Lower-middle income	Mauritania	2015	25.3751	21.7223	32.3735	14.647	48.0309
4	10	zincd	Lower-middle income	Pakistan	2012	1.49151	1.49965	1.47153	0.832598	2.50697
4	10	zincd	Lower-middle income	Pakistan	2017	12.4795	11.8905	13.7074	9.0615	15.4183
4	11	ors	Lower-middle income	Pakistan	2012	38.0271	36.6029	41.522	35.1959	72.51
4	11	ors	Lower-middle income	Pakistan	2017	37.4473	36.6233	39.165	23.9215	51.9732
4	10	zincd	Lower-middle income	Philippines	2008	1.48678	0.858667	2.18034	0	6.69389
4	10	zincd	Lower-middle income	Philippines	2017	24.4018	23.3585	25.8246	7.91178	52.1718
4	11	ors	Lower-middle income	Philippines	2008	46.4789	36.3333	57.6815	27.46	63.2703
4	11	ors	Lower-middle income	Philippines	2017	44.7943	45.6801	43.5864	31.3993	64.2931
4	10	zincd	Lower-middle income	Sao Tome and Principe	2008	0	0	0	0	0
4	11	ors	Lower-middle income	Sao Tome and Principe	2008	49.0381	52.2842	44.4633	44.8321	78.6367
4	10	zincd	Lower-middle income	Senegal	2010	0.248737	0.372	0.0889715	0	1.11617
4	10	zincd	Lower-middle income	Senegal	2012	0.634931	0.772671	0.388916	0	2.9343
4	10	zincd	Lower-middle income	Senegal	2014	2.08786	1.49445	2.92694	0	6.09733
4	11	ors	Lower-middle income	Senegal	2010	22.4003	20.8678	24.3865	10.2697	35.501
4	11	ors	Lower-middle income	Senegal	2012	17.2065	15.8844	19.5678	8.36619	25.1529
4	11	ors	Lower-middle income	Senegal	2014	22.6038	24.8546	19.4212	14.4868	40.5518
4	10	zincd	Lower-middle income	Sudan	2010	0.671922	0.269949	1.98319	0	2.97268
4	10	zincd	Lower-middle income	Sudan	2014	15.2187	13.1595	20.0823	5.4097	31.8978
4	11	ors	Lower-middle income	Sudan	2010	22.0034	21.6289	23.2253	10.4835	35.038
4	11	ors	Lower-middle income	Sudan	2014	19.6443	17.4576	24.809	11.2835	41.8191
4	10	zincd	Upper-middle income	Albania	2008	4.5349	4.02234	5.26238	0	4.48403
4	10	zincd	Upper-middle income	Albania	2017	14.9188	11.1823	20.3282	NA	NA
4	11	ors	Upper-middle income	Albania	2008	54.2765	48.9377	61.8538	48.3837	59.2196
4	11	ors	Upper-middle income	Albania	2017	34.5162	28.4947	43.2336	NA	NA
4	10	zincd	Upper-middle income	Belize	2015	9.55066	11.3403	6.89366	0	19.0548
4	11	ors	Upper-middle income	Belize	2015	55.2144	56.3242	53.5666	48.2791	56.1949
4	10	zincd	Upper-middle income	Cuba	2010	1.31515	2.31836	1.12047	0	2.48773
4	10	zincd	Upper-middle income	Cuba	2014	17.3476	30.3544	10.5976	5.71631	23.5209
4	11	ors	Upper-middle income	Cuba	2010	51.1255	37.362	53.7963	18.7685	73.1337
4	11	ors	Upper-middle income	Cuba	2014	60.9317	59.3569	61.7489	50.4745	66.4645
4	10	zincd	Upper-middle income	Iraq	2011	1.89585	1.90721	1.88979	1.88901	1.97747
4	10	zincd	Upper-middle income	Iraq	2018	7.35566	3.07594	9.24423	0.320992	44.3104
4	11	ors	Upper-middle income	Iraq	2011	22.7788	19.1567	24.7086	21.5221	37.7904
4	11	ors	Upper-middle income	Iraq	2018	25.4341	18.2767	28.5926	8.83098	75.835
4	10	zincd	Upper-middle income	Jordan	2017	2.28728	10.2431	1.23538	0	3.95848
4	11	ors	Upper-middle income	Jordan	2017	44.431	37.7668	45.3121	28.8772	66.6214
4	10	zincd	Upper-middle income	Peru	2009	1.47543	0.892638	1.79062	0	7.38411
4	10	zincd	Upper-middle income	Peru	2010	0.5963	0.264325	0.768555	0	4.28878
4	10	zincd	Upper-middle income	Peru	2011	0.440518	0.15872	0.605914	0	2.02286
4	10	zincd	Upper-middle income	Peru	2012	0.896245	1.22038	0.715988	0	6.14489
4	10	zincd	Upper-middle income	Peru	2014	1.61302	2.68132	1.12541	0	7.27821
4	10	zincd	Upper-middle income	Peru	2015	0.990414	0.940353	1.01208	0	9.26557
4	11	ors	Upper-middle income	Peru	2009	31.9744	19.1826	38.8924	7.59066	63.5307
4	11	ors	Upper-middle income	Peru	2010	32.1539	23.5262	36.6306	11.6908	49.1921
4	11	ors	Upper-middle income	Peru	2011	29.8298	18.7416	36.3378	7.22592	45.1703
4	11	ors	Upper-middle income	Peru	2012	30.9037	23.1601	35.2101	13.8861	49.0224
4	11	ors	Upper-middle income	Peru	2014	28.1831	20.6636	31.6153	10.3756	52.5691
4	11	ors	Upper-middle income	Peru	2015	32.2317	21.9232	36.6931	12.4137	52.9851
4	10	zincd	Upper-middle income	Thailand	2012	0	0	0	0	0
4	11	ors	Upper-middle income	Thailand	2012	63.9377	61.29	69.2324	48.8955	73.4346
